# Supplementary material for: A Cost-Benefit Analysis of Alternative Management Strategies for Red Deer in Denmark
Source: Environ Manage. 2024 Aug 7;74(4):648–63. doi: 10.1007/s00267-024-02023-y (PMC11393284; doi:10.1007/s00267-024-02023-y)
Supplement: Supplementary file 2 — Red deer demographic models 2024-07-01 [file 267_2024_2023_MOESM2_ESM.xlsx]

## Sheet: Readme
Reference and contact person
Suggested reference: Sunde, P. (2024). Sex- and age structured population model developed for analysis of red deer harvest strategies. Published as electronic supplementary material to Jensen, F., Lundhede, T. & Sunde, P. (2024): A Cost‒Benefit Analysis of Alternative Management Strategies for Red Deer in Denmark. Environmental Management
Correspondence: Peter Sunde, Aarhus University, Department of Ecoscience, C.F. Møllers Allé 8, 8000 Aarhus C, Denmark. E-mail: psu@ecos.au.dk
Description and principles of the model
The demographically structured population model is structured like a sex-specific lifetable, where the demographic composition of the population and number of individuals dying is the emergent pattern of a) age-specific fecundity of females, b) sex composition of recruits entering the population (default value = 0.5, representing an even sex ratio), and c) age-specific mortality of males and fema…
The current model is constructed to model harvest scenarios of red deer in a managed Danish landscape (five different models are presented on each their sheet) but can in the principle be applied to other organisms with different sex and age specific mortality and fecundity with a maximum age of 24 years/time steps.
The number of recruits (calves) born into the population is defined by the number of adult females, multiplied with their age specific fecundity. In the five scenarios presented, we used Danish population data on the proportion of lactating hinds at the start of the hunting season, which is 1st September in Denmark, which is 0.57 for females at two years of age (third year of life) and 0.82 for f…
Input parameters that specify the model is entered in cells with yellow background (all other cells are locked for editing). Output parameters are returned in cells with grey background. Please be aware that not all parameter values or combinations of parameter are useful. For example, annual mortality rates must be within the range between 0 (no mortality) to 1 (all in age class die). The same i…
Specific entities of the model and how to use it
The model is designed to model a harvested population with a limited non-harvesting mortality (traffic deaths, diseases, predators etc.). To separate between harvest and non-harvest mortality, it is therefore possible to specify a non-harvest mortality so that non-harvest deaths are subtracted from the total mortality (remaining deaths are then attributed to harvest). As non-harvest mortality is …
It is possible to differentiate non-harvest mortality rate between sex and age classes by using the relative selection (or hazard) matrix (cells K9-L33). Based on the relative magnitude of the numbers in the matrix, non-harvest mortality will be distributed selectively amongst the different sex and age classes. With the default values of 1 (or any other positive number that is the same for all se…
Input parameters (cells): description
Female proportion of calves (B2): The proportion of calves recruited to the population that are females (default = 0.5 [even sex ratio])
Population size (spring) (B3): Number of individuals in the spring population (before the calves of the year are born).
Mean annual mortality rate: other reasons than harvest (relative to spring population size) (B4): The proportion of the spring population dying every year of reasons than hunting (e.g. traffic, disease, accidents, predation etc.). The total number of deaths per year in the population as result of this 'background' mortality rate will appear in cell B14.
Selection values for other death causes than harvest (K9-K33 [females, age 0-24]), L9-L33 [males, age 0-24]): If the mean mortality rate due to other reasons than hunting differs between sex and age, the relative hazard rate can be entered here. Default is 1 for all sex and age groups which means that all have the same risk of dying of other reasons than hunting. If a sex/age group is provided wi…
Annual mortality rates (E9-E33 [Females, age 0-24]); G9-G33[males, age 0-24]): Total annual mortality rate for each sex- and age class (number between 0 [no mortality] and 1 [all in age class die]). Must not be lower than the age/sex specific mortality rate due to other reasons than hunting
Overall output parameters (cell reference): description
Mean annual mortality rate: other reasons than harvest (relative to autumn population size) (B5): The proportion of the autumn population (spring population +recruits of the year) dying every year of reasons than hunting (e.g. traffic, disease, accidents, predation etc.). The total mortality rate must be at least as large as the non-harvest mortality rate (indicated by an "OK" in the cell to the …
Lampda (annual growth [multiplication] rate) (B6): Mean annual multiplication rate calculated over 100 years. To maintain a stable population, the value should be as close to 1 as possible.
Population size in spring (B7): Total number of individuals in the spring population (same as the input parameter entered in B3).
Number of males in spring (B8): Total number of male individuals in the spring population.
Number of females in spring (B9): Total number of female individuals in the spring population.
Proportion of males in spring population (B10): The proportion of the spring population comprised by males.
Calves born per year (B11): Number of calves born/recruited per year.
Annual no of deer dying every year (B12): Total annual number of deer dying every year (harvested + other deaths cause).
Annual no of deer dying by other reasons than harvest (B13): The total number of deer in the population dying annually by other reasons than harvest. Calculated as spring population size (B3) multiplied by mean annual mortality rate due to other reasons than harvest (B4).
Number of individuals harvested (B14): Number of individuals harvested (Total number of deaths [B12] - Number of individuals dying of other reasons than harvest [B13]).
population size on 1. sept (B15): Spring population size [B7] + number of calves recruited into population during summer [B11]).
proportion of stags 8+ years in spring population (B16): Number of males at 8+ year of age / Total number of males in spring population
hinds 1+ year: stags 8+ year ratio in September (B17): Number of (fertile) females per 8+ year old stag during at 1 September (start of rutting season)
hind:stag ratio (1+ year), September (B18): Number of (fertile) females per 1+ year old stag during at 1 September (start of rutting season)
hind:stag ratio (1+ year), spring (B19): Number of 1+ old hinds per 1+ year old stag in spring population
Number of stags harvested at 5+years of age (B20): Number of 5+ year old stag harvested per year
Number of stags harvested at 8+year of age (B21): Number of 8+ year old stag harvested per year
Sex and age specific output parameters (cell reference): description
Females, survival to age x, lx (N9-N33): The proportion of FEMALES surviving to enter age class 0-24, respectively.
Females, rel. age composition (within sex), 1. Sep. (O9-O33): proportion of individuals in the FEMALE segment of population belonging to age class x (0-24) on 1 Sept. (sums up to 100%).
Females, rel. age composition (within sex), spring (P10-P33): proportion of individuals in the FEMALE segment of population belonging to age class x (1-24) in spring (sums up to 100%)
Males, survival to age x, lx (R9-R33): The proportion of MALES surviving to enter age class 0-24.
Males, rel. age composition (within sex), 1. Sep. (S9-S33): proportion of individuals in the MALE segment of population belonging to age class x (0-24) on 1 Sept. (sums up to 100%).
Males, rel. age composition (within sex), spring (T10-T33): proportion of individuals in the MALE segment of population belonging to age class x (1-24) in spring (sums up to 100%).
Population composition (1 Sept), Proportional, F and M (V9-W33): Proportion of population at 1 Sep (start of hunting season) comprised by different sex (F: females, M: males) and age groups (0-24 years) (sums up to 100%).
Population composition (1 Sept), Number of individuals, F and M (X9-Y33): Number of individuals in population at 1 Sep (start of hunting season) divided on sex (F: females, M: males) and age groups (0-24 years) (sums up to total population size).
Total number of deaths per year (Z9-AA33): Total number of deaths per year divided on sex (F: females, M: males) and age groups (0-24 years) (sums up to total number of deaths per year).
Number of calves produced per age class (AC11-AC33): The product of the number of females per age class (2-24) and their age-specific fecundity.
Non-harvest mortality, Sex and age composition (AE9-AF33): Proportion of non-harvest mortality cases, divided on sex and age groups (sums up to 100%).
Non-harvest mortality, Number per year (AG9-AH33): Number of non-harvest mortality cases per sex and age groups per year (sums up to the total number of non-harvest death in the population per year).
Non-harvest mortality, Proportion of all deaths (AL9-AM33): the proportion of all deaths within a given sex and age class that is attributable to other reasons than harvest.
Standing crop, Population size (1 Sept) F and M (AP9-AQ33): Number of individuals of each sex and age group (0-24) in population by 1 September (sums up to total population size by 1 September).
Harvested, Number harvested, F and M (AS9-AT33): Number of individuals from each sex and age group harvested per years (sums up to total harvest size).
Non-harvest mortality, Cause-specific mortality rate per year (AU9-AV33): the number of individuals within each sex and age class dying of other reasons than harvest during a year.

## Sheet: 1_free harvest
Insert input parameters in yellow-colored cells (all other cells are locked for editing)
Female proportion of calves	0.4
Population size (spring)	1000
Mean annual mortality rate: other reasons than harvest (relative to spring population size)	0.02												Lifetables calculated from sex-specific annual mortality
Mean annual mortality rate: other reasons than harvest (relative to autumn population size)	0.014166
Lampda (annual growth [multiplication] rate)	0.96516												Females				Males				Population composition (1 Sept)				Total number of deaths per year			Number of calves produced per age class		Non-harvest mortality											Standing crop:			Harvested			Killed by other reasons than harvest
Population size in spring	1000		Age class	Annual mortality rates				Fecundity (offspring per hind)		Selection values for other death causes than harvest			survival to age x	rel. age composition (within sex)			survival to age x	rel. age composition (within sex)			proportional		Number of individuals		individuals					Sex and age composition		Number per year			cause-specific mortality rate per year		Proportion of all deaths				Population size (1 Sep)			Number harvested			Numbers killed by other reasons than harvest
Number of males in spring	429.24			Females		Males				Females	Males		lx	1.sep	spring		lx	1.sep	spring		F	M	F	M	F	M				F	M	F	M		F	M	F	M		Age class	F	M		F	M		F	M
Number of females in spring	570.76		0	0.35	OK	0.35	OK	0		1	1		1	0.236147	x		1	0.381425	x		0.164731	0.247097	164.731	247.097	50.0375	75.0562				0.164731	0.247097	2.33359	3.50038		0.014166	0.014166	0.0466368	0.0466368		0	164.731	247.097		47.7039	71.5558		2.33359	3.50038
Proportion of males in spring poopulation	0.42924		1	0.2	OK	0.35	OK	0		1	1		0.65	0.153495	0.200949		0.65	0.247926	0.400802		0.114694	0.17204	114.694	172.04	22.9387	60.2141				0.114694	0.17204	1.62475	2.43713		0.014166	0.014166	0.0708302	0.0404744		1	114.694	172.04		21.314	57.777		1.62475	2.43713
Calves born per year	411.828		2	0.2	OK	0.35	OK	0.57		1	1		0.52	0.122796	0.160759		0.4225	0.161152	0.260521		0.0917548	0.111826	91.7548	111.826	18.351	39.1392		52.3002		0.0917548	0.111826	1.2998	1.58413		0.014166	0.014166	0.0708302	0.0404744		2	91.7548	111.826		17.0512	37.555		1.2998	1.58413
Annual no of deer dying every year	411.828		3	0.2	OK	0.5	OK	0.82		1	1		0.416	0.0982371	0.128607		0.274625	0.104749	0.169339		0.0734039	0.072687	73.4039	72.687	14.6808	36.3435		60.1912		0.0734039	0.072687	1.03984	1.02969		0.014166	0.014166	0.0708302	0.0283321		3	73.4039	72.687		13.6409	35.3138		1.03984	1.02969
Annual no of deer dying of other reasons than harvest	20		4	0.2	OK	0.5	OK	0.82		1	1		0.3328	0.0785897	0.102886		0.137313	0.0523744	0.0846693		0.0587231	0.0363435	58.7231	36.3435	11.7446	18.1718		48.1529		0.0587231	0.0363435	0.831873	0.514844		0.014166	0.014166	0.0708302	0.0283321		4	58.7231	36.3435		10.9127	17.6569		0.831873	0.514844
Number of individuals harvested	391.828		5	0.2	OK	0.5	OK	0.82		1	1		0.26624	0.0628717	0.0823087		0.0686563	0.0261872	0.0423347		0.0469785	0.0181718	46.9785	18.1718	9.39569	9.08588		38.5223		0.0469785	0.0181718	0.665499	0.257422		0.014166	0.014166	0.0708302	0.0283321		5	46.9785	18.1718		8.7302	8.82846		0.665499	0.257422
population size at 1. sept	1411.83		6	0.2	OK	0.5	OK	0.82		1	1		0.212992	0.0502974	0.065847		0.0343281	0.0130936	0.0211673		0.0375828	0.00908588	37.5828	9.08588	7.51655	4.54294		30.8179		0.0375828	0.00908588	0.532399	0.128711		0.014166	0.014166	0.0708302	0.0283321		6	37.5828	9.08588		6.98416	4.41423		0.532399	0.128711
proportion of stags 8+ years in spring population	0.0039639		7	0.2	OK	0.5	OK	0.82		1	1		0.170394	0.0402379	0.0526776		0.0171641	0.0065468	0.0105837		0.0300662	0.00454294	30.0662	4.54294	6.01324	2.27147		24.6543		0.0300662	0.00454294	0.425919	0.0643554		0.014166	0.014166	0.0708302	0.0283321		7	30.0662	4.54294		5.58732	2.20711		0.425919	0.0643554
hinds 1+ year: stags 8+ year ratio in september	125.638		8	0.2	OK	0.5	OK	0.82		1	1		0.136315	0.0321903	0.0421421		0.00858203	0.0032734	0.00529183		0.024053	0.00227147	24.053	2.27147	4.8106	1.13573		19.7234		0.024053	0.00227147	0.340735	0.0321777		0.014166	0.014166	0.0708302	0.0283321		8	24.053	2.27147		4.46986	1.10356		0.340735	0.0321777
hind:stag ratio (1+ year), september)	1.3297		9	0.2	OK	0.5	OK	0.82		1	1		0.109052	0.0257523	0.0337136		0.00429102	0.0016367	0.00264592		0.0192424	0.00113573	19.2424	1.13573	3.84848	0.567867		15.7788		0.0192424	0.00113573	0.272588	0.0160889		0.014166	0.014166	0.0708302	0.0283321		9	19.2424	1.13573		3.57589	0.551779		0.272588	0.0160889
hind:stag ratio (1+ year), spring	1.77319		10	0.2	OK	0.5	OK	0.82		1	1		0.0872415	0.0206018	0.0269709		0.00214551	0.00081835	0.00132296		0.0153939	0.000567867	15.3939	0.567867	3.07878	0.283934		12.623		0.0153939	0.000567867	0.218071	0.00804443		0.014166	0.014166	0.0708302	0.0283321		10	15.3939	0.567867		2.86071	0.275889		0.218071	0.00804443
Number of stags harvested at 5+years of age	18.1718		11	0.2	OK	0.5	OK	0.82		1	1		0.0697932	0.0164815	0.0215767		0.00107275	0.000409175	0.000661479		0.0123151	0.000283934	12.3151	0.283934	2.46302	0.141967		10.0984		0.0123151	0.000283934	0.174456	0.00402221		0.014166	0.014166	0.0708302	0.0283321		11	12.3151	0.283934		2.28857	0.137945		0.174456	0.00402221
Number of stags harvested at 8+year of age	4.5429		12	0.2	OK	0.5	OK	0.82		1	1		0.0558346	0.0131852	0.0172614		0.000536377	0.000204587	0.00033074		0.0098521	0.000141967	9.8521	0.141967	1.97042	0.0709834		8.07872		0.0098521	0.000141967	0.139565	0.00201111		0.014166	0.014166	0.0708302	0.0283321		12	9.8521	0.141967		1.83085	0.0689723		0.139565	0.00201111
			13	0.2	OK	0.5	OK	0.82		1	1		0.0446677	0.0105481	0.0138091		0.000268188	0.000102294	0.00016537		0.00788168	7.09834e-05	7.88168	0.0709834	1.57634	0.0354917		6.46298		0.00788168	7.09834e-05	0.111652	0.00100555		0.014166	0.014166	0.0708302	0.0283321		13	7.88168	0.0709834		1.46468	0.0344862		0.111652	0.00100555
			14	0.2	OK	0.5	OK	0.82		1	1		0.0357341	0.0084385	0.0110473		0.000134094	5.11468e-05	8.26849e-05		0.00630534	3.54917e-05	6.30534	0.0354917	1.26107	0.0177459		5.17038		0.00630534	3.54917e-05	0.0893217	0.000502777		0.014166	0.014166	0.0708302	0.0283321		14	6.30534	0.0354917		1.17175	0.0172431		0.0893217	0.000502777
			15	0.2	OK	0.5	OK	0.82		1	1		0.0285873	0.0067508	0.00883783		6.70471e-05	2.55734e-05	4.13425e-05		0.00504427	1.77459e-05	5.04427	0.0177459	1.00885	0.00887293		4.13631		0.00504427	1.77459e-05	0.0714574	0.000251388		0.014166	0.014166	0.0708302	0.0283321		15	5.04427	0.0177459		0.937398	0.00862154		0.0714574	0.000251388
			16	0.2	OK	0.5	OK	0.82		1	1		0.0228698	0.00540064	0.00707026		3.35236e-05	1.27867e-05	2.06712e-05		0.00403542	8.87293e-06	4.03542	0.00887293	0.807084	0.00443646		3.30904		0.00403542	8.87293e-06	0.0571659	0.000125694		0.014166	0.014166	0.0708302	0.0283321		16	4.03542	0.00887293		0.749918	0.00431077		0.0571659	0.000125694
			17	0.2	OK	0.5	OK	0.82		1	1		0.0182959	0.00432051	0.00565621		1.67618e-05	6.39336e-06	1.03356e-05		0.00322834	4.43646e-06	3.22834	0.00443646	0.645667	0.00221823		2.64724		0.00322834	4.43646e-06	0.0457327	6.28471e-05		0.014166	0.014166	0.0708302	0.0283321		17	3.22834	0.00443646		0.599934	0.00215538		0.0457327	6.28471e-05
			18	0.2	OK	0.5	OK	0.82		1	1		0.0146367	0.00345641	0.00452497		8.38089e-06	3.19668e-06	5.16781e-06		0.00258267	2.21823e-06	2.58267	0.00221823	0.516534	0.00110912		2.11779		0.00258267	2.21823e-06	0.0365862	3.14236e-05		0.014166	0.014166	0.0708302	0.0283321		18	2.58267	0.00221823		0.479948	0.00107769		0.0365862	3.14236e-05
			19	0.2	OK	0.5	OK	0.82		1	1		0.0117094	0.00276513	0.00361997		4.19044e-06	1.59834e-06	2.5839e-06		0.00206613	1.10912e-06	2.06613	0.00110912	0.413227	0.000554558		1.69423		0.00206613	1.10912e-06	0.0292689	1.57118e-05		0.014166	0.014166	0.0708302	0.0283321		19	2.06613	0.00110912		0.383958	0.000538846		0.0292689	1.57118e-05
			20	0.2	OK	0.5	OK	0.82		1	1		0.00936749	0.0022121	0.00289598		2.09522e-06	7.99169e-07	1.29195e-06		0.00165291	5.54558e-07	1.65291	0.000554558	0.330582	0.000277279		1.35538		0.00165291	5.54558e-07	0.0234152	7.85589e-06		0.014166	0.014166	0.0708302	0.0283321		20	1.65291	0.000554558		0.307166	0.000269423		0.0234152	7.85589e-06
			21	0.2	OK	0.5	OK	0.82		1	1		0.00749399	0.00176968	0.00231678		1.04761e-06	3.99585e-07	6.45976e-07		0.00132233	2.77279e-07	1.32233	0.000277279	0.264465	0.000138639		1.08431		0.00132233	2.77279e-07	0.0187321	3.92794e-06		0.014166	0.014166	0.0708302	0.0283321		21	1.32233	0.000277279		0.245733	0.000134712		0.0187321	3.92794e-06
			22	0.2	OK	0.5	OK	0.82		1	1		0.00599519	0.00141575	0.00185343		5.23806e-07	1.99792e-07	3.22988e-07		0.00105786	1.38639e-07	1.05786	0.000138639	0.211572	6.93197e-05		0.867446		0.00105786	1.38639e-07	0.0149857	1.96397e-06		0.014166	0.014166	0.0708302	0.0283321		22	1.05786	0.000138639		0.196587	6.73558e-05		0.0149857	1.96397e-06
			23	0.2	OK	0.5	OK	0.82		1	1		0.00479615	0.0011326	0.00148274		2.61903e-07	9.98962e-08	1.61494e-07		0.000846289	6.93197e-08	0.846289	6.93197e-05	0.169258	3.46599e-05		0.693957		0.000846289	6.93197e-08	0.0119886	9.81986e-07		0.014166	0.014166	0.0708302	0.0283321		23	0.846289	6.93197e-05		0.157269	3.36779e-05		0.0119886	9.81986e-07
			24	1	OK	1	OK	0.82		1	1		0.00383692	0.000906077	0.00118619		1.30951e-07	4.99481e-08	8.0747e-08		0.000677031	3.46599e-08	0.677031	3.46599e-05	0.677031	3.46599e-05		0.555165		0.000677031	3.46599e-08	0.00959085	4.90993e-07		0.014166	0.014166	0.014166	0.014166		24	0.677031	3.46599e-05		0.66744	3.41689e-05		0.00959085	4.90993e-07
													4.23465	1	1		2.62175	1	1																						735.491	676.337		154.312	237.515		10.419	9.58101
			sum (age 1-24):																		0.57076	0.42924	570.76	429.24	114.694	172.04				0.57076	0.42924	8.0854	6.08064	14.166								1411.83			391.828			20
			sum (age 0-24)																		0.735491	0.676337	735.491	676.337	164.731	247.097				0.735491	0.676337	10.419	9.58101	20
			sum (age 1-24):																			1		1000		286.734					1		14.166
			sum (age 0-24)																			1.41183		1411.83		411.828		351.035			1.41183		20
Population growth trajectory (female segment of population)
			0	1	2	3	4	5	6	7	8	9	10	11	12	13	14	15	16	17	18	19	20	21	22	23	24	25	26	27	28	29	30	31	32	33	34	35	36	37	38	39	40	41	42	43	44	45	46
		0	164.731	140.414	139.025	134.542	129.78	125.381	121.111	116.975	112.977	109.111	105.372	101.756	98.259	94.8772	91.6068	88.444	85.3853	82.4274	79.5668	76.8004	74.1251	71.5378	69.0358	66.6161	64.2761	62.0249	59.8704	57.7839	55.7701	53.8269	51.9512	50.1408	48.3934	46.7068	45.079	43.5078	41.9914	40.5277	39.1151	37.7516	36.4357	35.1656	33.9398	32.7567	31.6148	30.5128	29.4491
		1	114.694	107.075	91.2692	90.366	87.4525	84.3571	81.4978	78.7222	76.0339	73.4353	70.9222	68.4917	66.1414	63.8684	61.6702	59.5444	57.4886	55.5005	53.5778	51.7184	49.9203	48.1813	46.4996	44.8733	43.3005	41.7795	40.3162	38.9157	37.5595	36.2506	34.9875	33.7683	32.5915	31.4557	30.3594	29.3013	28.2801	27.2944	26.343	25.4248	24.5386	23.6832	22.8577	22.0609	21.2918	20.5496	19.8333
		2	91.7548	91.7548	85.6601	73.0154	72.2928	69.962	67.4857	65.1983	62.9777	60.8271	58.7482	56.7377	54.7934	52.9131	51.0947	49.3362	47.6355	45.9909	44.4004	42.8622	41.3747	39.9362	38.545	37.1997	35.8986	34.6404	33.4236	32.253	31.1326	30.0476	29.0005	27.99	27.0146	26.0732	25.1646	24.2875	23.4411	22.6241	21.8355	21.0744	20.3398	19.6309	18.9466	18.2861	17.6487	17.0335	16.4397
		3	73.4039	73.4039	73.4039	68.5281	58.4123	57.8342	55.9696	53.9886	52.1586	50.3822	48.6617	46.9986	45.3902	43.8347	42.3305	40.8757	39.4689	38.1084	36.7927	35.5203	34.2898	33.0998	31.949	30.836	29.7597	28.7189	27.7123	26.7389	25.8024	24.9061	24.0381	23.2004	22.392	21.6117	20.8586	20.1316	19.43	18.7528	18.0992	17.4684	16.8595	16.2719	15.7047	15.1573	14.6289	14.119	13.6268
		4	58.7231	58.7231	58.7231	58.7231	54.8225	46.7298	46.2674	44.7757	43.1908	41.7269	40.3058	38.9294	37.5989	36.3121	35.0678	33.8644	32.7006	31.5751	30.4867	29.4342	28.4162	27.4318	26.4798	25.5592	24.6688	23.8078	22.9751	22.1698	21.3911	20.6419	19.9249	19.2305	18.5603	17.9136	17.2894	16.6868	16.1053	15.544	15.0023	14.4794	13.9747	13.4876	13.0175	12.5637	12.1258	11.7031	11.2952
		5	46.9785	46.9785	46.9785	46.9785	46.9785	43.858	37.3839	37.0139	35.8205	34.5527	33.3815	32.2446	31.1435	30.0791	29.0497	28.0542	27.0915	26.1605	25.2601	24.3894	23.5473	22.733	21.9455	21.1839	20.4473	19.7351	19.0462	18.3801	17.7359	17.1129	16.5135	15.9399	15.3844	14.8482	14.3309	13.8315	13.3495	12.8843	12.4352	12.0018	11.5835	11.1798	10.7901	10.414	10.051	9.70064	9.3625
		6	37.5828	37.5828	37.5828	37.5828	37.5828	37.5828	35.0864	29.9071	29.6111	28.6564	27.6421	26.7052	25.7957	24.9148	24.0633	23.2398	22.4434	21.6732	20.9284	20.2081	19.5115	18.8379	18.1864	17.5564	16.9471	16.3579	15.788	15.237	14.7041	14.1887	13.6903	13.2108	12.7519	12.3075	11.8786	11.4647	11.0652	10.6796	10.3074	9.94818	9.60146	9.26681	8.94382	8.63208	8.3312	8.0408	7.76051
		7	30.0662	30.0662	30.0662	30.0662	30.0662	30.0662	30.0662	28.0691	23.9257	23.6889	22.9251	22.1137	21.3642	20.6365	19.9318	19.2506	18.5918	17.9547	17.3386	16.7427	16.1665	15.6092	15.0703	14.5491	14.0451	13.5577	13.0863	12.6304	12.1896	11.7633	11.351	10.9522	10.5686	10.2015	9.846	9.50287	9.17176	8.85215	8.54367	8.24592	7.95854	7.68117	7.41345	7.15506	6.90567	6.66496	6.43264
		8	24.053	24.053	24.053	24.053	24.053	24.053	24.053	24.053	22.4553	19.1405	18.9511	18.3401	17.691	17.0913	16.5092	15.9455	15.4005	14.8735	14.3638	13.8708	13.3942	12.9332	12.4874	12.0562	11.6393	11.2361	10.8461	10.469	10.1044	9.75167	9.4106	9.08077	8.76179	8.45492	8.16122	7.8768	7.6023	7.33741	7.08172	6.83493	6.59674	6.36683	6.14493	5.93076	5.72405	5.52453	5.33197
		9	19.2424	19.2424	19.2424	19.2424	19.2424	19.2424	19.2424	19.2424	19.2424	17.9642	15.3124	15.1609	14.6721	14.1528	13.6731	13.2074	12.7564	12.3204	11.8988	11.491	11.0967	10.7153	10.3465	9.98989	9.64498	9.31143	8.98886	8.67691	8.37523	8.08348	7.80134	7.52848	7.26461	7.00943	6.76393	6.52898	6.30144	6.08184	5.86992	5.66538	5.46795	5.27739	5.09347	4.91595	4.74461	4.57924	4.41963
		10	15.3939	15.3939	15.3939	15.3939	15.3939	15.3939	15.3939	15.3939	15.3939	15.3939	14.3714	12.2499	12.1287	11.7377	11.3222	10.9385	10.5659	10.2051	9.85631	9.51901	9.19281	8.87734	8.57227	8.27723	7.99191	7.71599	7.44914	7.19109	6.94153	6.70018	6.46678	6.24107	6.02279	5.81169	5.60754	5.41115	5.22318	5.04115	4.86547	4.69594	4.5323	4.37436	4.22191	4.07477	3.93276	3.79569	3.66339
		11	12.3151	12.3151	12.3151	12.3151	12.3151	12.3151	12.3151	12.3151	12.3151	12.3151	12.3151	11.4971	9.79996	9.70297	9.39014	9.05778	8.75076	8.45273	8.16408	7.88505	7.61521	7.35425	7.10187	6.85781	6.62179	6.39353	6.17279	5.95932	5.75287	5.55322	5.36015	5.17343	4.99286	4.81823	4.64935	4.48603	4.32892	4.17854	4.03292	3.89238	3.75675	3.62584	3.49949	3.37753	3.25982	3.14621	3.03655
		12	9.8521	9.8521	9.8521	9.8521	9.8521	9.8521	9.8521	9.8521	9.8521	9.8521	9.8521	9.8521	9.19769	7.83996	7.76238	7.51211	7.24622	7.00061	6.76218	6.53126	6.30804	6.09217	5.8834	5.6815	5.48625	5.29743	5.11482	4.93823	4.76745	4.6023	4.44258	4.28812	4.13874	3.99428	3.85458	3.71948	3.58883	3.46313	3.34284	3.22634	3.1139	3.0054	2.90067	2.79959	2.70202	2.60785	2.51696
		13	7.88168	7.88168	7.88168	7.88168	7.88168	7.88168	7.88168	7.88168	7.88168	7.88168	7.88168	7.88168	7.88168	7.35815	6.27197	6.2099	6.00969	5.79698	5.60049	5.40975	5.22501	5.04643	4.87373	4.70672	4.5452	4.389	4.23794	4.09186	3.95058	3.81396	3.68184	3.55406	3.43049	3.31099	3.19543	3.08367	2.97559	2.87106	2.77051	2.67427	2.58107	2.49112	2.40432	2.32054	2.23967	2.16162	2.08628
		14	6.30534	6.30534	6.30534	6.30534	6.30534	6.30534	6.30534	6.30534	6.30534	6.30534	6.30534	6.30534	6.30534	6.30534	5.88652	5.01758	4.96792	4.80775	4.63758	4.48039	4.3278	4.18001	4.03715	3.89899	3.76537	3.63616	3.5112	3.39035	3.27349	3.16047	3.05117	2.94547	2.84325	2.74439	2.64879	2.55634	2.46693	2.38047	2.29685	2.21641	2.13942	2.06486	1.9929	1.92346	1.85643	1.79174	1.72929
		15	5.04427	5.04427	5.04427	5.04427	5.04427	5.04427	5.04427	5.04427	5.04427	5.04427	5.04427	5.04427	5.04427	5.04427	5.04427	4.70921	4.01406	3.97434	3.8462	3.71007	3.58431	3.46224	3.34401	3.22972	3.11919	3.0123	2.90893	2.80896	2.71228	2.61879	2.52837	2.44094	2.35638	2.2746	2.19552	2.11904	2.04507	1.97355	1.90437	1.83748	1.77312	1.71153	1.65189	1.59432	1.53877	1.48514	1.43339
		16	4.03542	4.03542	4.03542	4.03542	4.03542	4.03542	4.03542	4.03542	4.03542	4.03542	4.03542	4.03542	4.03542	4.03542	4.03542	4.03542	3.76737	3.21125	3.17947	3.07696	2.96805	2.86745	2.76979	2.67521	2.58377	2.49535	2.40984	2.32714	2.24717	2.16983	2.09503	2.0227	1.95275	1.8851	1.81968	1.75641	1.69523	1.63606	1.57884	1.5235	1.46998	1.4185	1.36923	1.32151	1.27545	1.23101	1.18812
		17	3.22834	3.22834	3.22834	3.22834	3.22834	3.22834	3.22834	3.22834	3.22834	3.22834	3.22834	3.22834	3.22834	3.22834	3.22834	3.22834	3.22834	3.0139	2.569	2.54358	2.46157	2.37444	2.29396	2.21583	2.14016	2.06702	1.99628	1.92787	1.86171	1.79773	1.73586	1.67603	1.61816	1.5622	1.50808	1.45574	1.40513	1.35618	1.30885	1.26307	1.2188	1.17599	1.1348	1.09538	1.05721	1.02036	0.98481
		18	2.58267	2.58267	2.58267	2.58267	2.58267	2.58267	2.58267	2.58267	2.58267	2.58267	2.58267	2.58267	2.58267	2.58267	2.58267	2.58267	2.58267	2.58267	2.41112	2.0552	2.03486	1.96926	1.89955	1.83517	1.77267	1.71213	1.65362	1.59703	1.5423	1.48937	1.43819	1.38869	1.34082	1.29453	1.24976	1.20646	1.16459	1.1241	1.08495	1.04708	1.01046	0.97504	0.94079	0.90784	0.876304	0.845765	0.81629
		19	2.06613	2.06613	2.06613	2.06613	2.06613	2.06613	2.06613	2.06613	2.06613	2.06613	2.06613	2.06613	2.06613	2.06613	2.06613	2.06613	2.06613	2.06613	2.06613	1.92889	1.64416	1.62789	1.5754	1.51964	1.46813	1.41813	1.36971	1.32289	1.27762	1.23384	1.1915	1.15055	1.11095	1.07266	1.03562	0.999807	0.965171	0.931676	0.899283	0.867957	0.837662	0.808365	0.780032	0.752632	0.726272	0.701044	0.676612
		20	1.65291	1.65291	1.65291	1.65291	1.65291	1.65291	1.65291	1.65291	1.65291	1.65291	1.65291	1.65291	1.65291	1.65291	1.65291	1.65291	1.65291	1.65291	1.65291	1.65291	1.54312	1.31533	1.30231	1.26032	1.21571	1.17451	1.13451	1.09576	1.05831	1.0221	0.98707	0.953197	0.92044	0.888761	0.858125	0.828498	0.799846	0.772137	0.745341	0.719427	0.694366	0.67013	0.646692	0.624025	0.602105	0.581018	0.560835
		21	1.32233	1.32233	1.32233	1.32233	1.32233	1.32233	1.32233	1.32233	1.32233	1.32233	1.32233	1.32233	1.32233	1.32233	1.32233	1.32233	1.32233	1.32233	1.32233	1.32233	1.32233	1.23449	1.05226	1.04185	1.00826	0.972571	0.939606	0.907605	0.876611	0.846651	0.817677	0.789656	0.762558	0.736352	0.711009	0.6865	0.662798	0.639877	0.61771	0.596273	0.575541	0.555493	0.536104	0.517353	0.49922	0.481684	0.464814
		22	1.05786	1.05786	1.05786	1.05786	1.05786	1.05786	1.05786	1.05786	1.05786	1.05786	1.05786	1.05786	1.05786	1.05786	1.05786	1.05786	1.05786	1.05786	1.05786	1.05786	1.05786	1.05786	0.987594	0.84181	0.833479	0.806607	0.778057	0.751685	0.726084	0.701289	0.677321	0.654141	0.631725	0.610046	0.589082	0.568807	0.5492	0.530239	0.511901	0.494168	0.477018	0.460433	0.444394	0.428883	0.413883	0.399376	0.385347
		23	0.846289	0.846289	0.846289	0.846289	0.846289	0.846289	0.846289	0.846289	0.846289	0.846289	0.846289	0.846289	0.846289	0.846289	0.846289	0.846289	0.846289	0.846289	0.846289	0.846289	0.846289	0.846289	0.846289	0.790075	0.673448	0.666783	0.645286	0.622446	0.601348	0.580867	0.561031	0.541857	0.523313	0.50538	0.488037	0.471265	0.455046	0.43936	0.424191	0.409521	0.395334	0.381614	0.368346	0.355515	0.343106	0.331106	0.319501
		24	0.677031	0.677031	0.677031	0.677031	0.677031	0.677031	0.677031	0.677031	0.677031	0.677031	0.677031	0.677031	0.677031	0.677031	0.677031	0.677031	0.677031	0.677031	0.677031	0.677031	0.677031	0.677031	0.677031	0.677031	0.63206	0.538758	0.533427	0.516228	0.497957	0.481078	0.464694	0.448825	0.433485	0.418651	0.404304	0.39043	0.377012	0.364037	0.351488	0.339353	0.327617	0.316267	0.305292	0.294677	0.284412	0.274485	0.264885
			735.491	703.555	680.265	657.359	634.944	613.328	592.425	572.207	552.655	533.747	515.461	497.777	480.676	464.137	448.143	432.676	417.718	403.252	389.263	375.734	362.651	349.998	337.762	325.929	314.485	303.466	292.908	282.703	272.852	263.345	254.168	245.311	236.762	228.51	220.546	212.86	205.441	198.28	191.369	184.698	178.26	172.046	166.049	160.261	154.674	149.282	144.078
	Fecundity
		1		0	0	0	0	0	0	0	0	0	0	0	0	0	0	0	0	0	0	0	0	0	0	0	0	0	0	0	0	0	0	0	0	0	0	0	0	0	0	0	0	0	0	0	0	0	0
		2		52.3002	48.8263	41.6188	41.2069	39.8783	38.4668	37.163	35.8973	34.6715	33.4865	32.3405	31.2322	30.1605	29.124	28.1216	27.1522	26.2148	25.3082	24.4315	23.5836	22.7636	21.9707	21.2038	20.4622	19.745	19.0514	18.3842	17.7456	17.1271	16.5303	15.9543	15.3983	14.8617	14.3438	13.8439	13.3614	12.8957	12.4462	12.0124	11.5937	11.1896	10.7995	10.4231	10.0598	9.70908	9.37063
		3		60.1912	60.1912	56.193	47.8981	47.4241	45.8951	44.2706	42.7701	41.3134	39.9026	38.5388	37.2199	35.9445	34.711	33.5181	32.3645	31.2489	30.17	29.1266	28.1176	27.1418	26.1981	25.2855	24.403	23.5495	22.7241	21.9259	21.1579	20.423	19.7112	19.0243	18.3614	17.7216	17.104	16.5079	15.9326	15.3773	14.8414	14.3241	13.8248	13.3429	12.8778	12.4289	11.9957	11.5775	11.174
		4		48.1529	48.1529	48.1529	44.9544	38.3185	37.9392	36.7161	35.4165	34.216	33.0507	31.9221	30.8311	29.776	28.7556	27.7688	26.8145	25.8916	24.9991	24.136	23.3013	22.4941	21.7135	20.9585	20.2284	19.5224	18.8396	18.1793	17.5407	16.9263	16.3384	15.769	15.2194	14.6891	14.1773	13.6832	13.2064	12.7461	12.3019	11.8731	11.4593	11.0599	10.6743	10.3023	9.94316	9.59656	9.26203
		5		38.5223	38.5223	38.5223	38.5223	35.9635	30.6548	30.3514	29.3728	28.3332	27.3728	26.4406	25.5377	24.6648	23.8208	23.0045	22.215	21.4516	20.7133	19.9993	19.3088	18.641	17.9953	17.3708	16.7668	16.1827	15.6179	15.0717	14.5434	14.0325	13.5411	13.0707	12.6152	12.1756	11.7513	11.3418	10.9466	10.5651	10.1969	9.8415	9.49849	9.16742	8.84788	8.53948	8.24182	7.95453	7.67725
		6		30.8179	30.8179	30.8179	30.8179	30.8179	28.7708	24.5238	24.2811	23.4983	22.6666	21.8983	21.1525	20.4301	19.7319	19.0566	18.4036	17.772	17.1613	16.5706	15.9994	15.447	14.9128	14.3962	13.8966	13.4135	12.9462	12.4943	12.0573	11.6347	11.226	10.8329	10.4566	10.0922	9.74044	9.40105	9.07345	8.75726	8.45207	8.1575	7.8732	7.59879	7.33394	7.07831	6.83158	6.59345	6.36362
		7		24.6543	24.6543	24.6543	24.6543	24.6543	24.6543	23.0167	19.6191	19.4249	18.7986	18.1332	17.5186	16.922	16.3441	15.7855	15.2453	14.7229	14.2176	13.729	13.2565	12.7995	12.3576	11.9303	11.517	11.1173	10.7308	10.357	9.99546	9.64587	9.30778	8.98083	8.66629	8.36525	8.07372	7.79235	7.52084	7.25876	7.00581	6.76165	6.526	6.29856	6.07903	5.86715	5.66265	5.46527	5.27476
		8		19.7234	19.7234	19.7234	19.7234	19.7234	19.7234	19.7234	18.4133	15.6952	15.5399	15.0389	14.5066	14.0149	13.5376	13.0753	12.6284	12.1962	11.7783	11.3741	10.9832	10.6052	10.2396	9.88611	9.54422	9.21358	8.89383	8.58461	8.28557	7.99637	7.7167	7.44623	7.18466	6.93303	6.6922	6.45898	6.23388	6.01667	5.80701	5.60464	5.40932	5.2208	5.03885	4.86322	4.69372	4.53012	4.37221
		9		15.7788	15.7788	15.7788	15.7788	15.7788	15.7788	15.7788	15.7788	14.7307	12.5562	12.4319	12.0311	11.6053	11.2119	10.8301	10.4602	10.1027	9.75699	9.42263	9.09928	8.78657	8.48416	8.19171	7.90889	7.63537	7.37086	7.11507	6.86769	6.62845	6.3971	6.17336	5.95698	5.74773	5.54643	5.35376	5.16718	4.98711	4.81334	4.64561	4.48372	4.32746	4.17664	4.03108	3.89058	3.75498	3.62409
		10		12.623	12.623	12.623	12.623	12.623	12.623	12.623	12.623	12.623	11.7845	10.045	9.94555	9.62489	9.28422	8.96953	8.66405	8.36818	8.08218	7.80559	7.5381	7.27942	7.02926	6.78733	6.55337	6.32711	6.1083	5.89669	5.69205	5.49415	5.30276	5.11768	4.93868	4.76559	4.59819	4.43714	4.28301	4.13375	3.98968	3.85067	3.71649	3.58697	3.46197	3.34131	3.22486	3.11246	3.00398
		11		10.0984	10.0984	10.0984	10.0984	10.0984	10.0984	10.0984	10.0984	10.0984	10.0984	9.42763	8.03596	7.95644	7.69992	7.42738	7.17562	6.93124	6.69454	6.46574	6.24447	6.03048	5.82354	5.62341	5.42986	5.24269	5.06169	4.88664	4.71735	4.55364	4.39532	4.24221	4.09414	3.95095	3.81247	3.67855	3.54971	3.42641	3.307	3.19175	3.08054	2.97319	2.86958	2.76957	2.67305	2.57989	2.48997
		12		8.07872	8.07872	8.07872	8.07872	8.07872	8.07872	8.07872	8.07872	8.07872	8.07872	8.07872	7.5421	6.42877	6.36515	6.15993	5.9419	5.7405	5.54499	5.35564	5.17259	4.99558	4.82438	4.65883	4.49873	4.34389	4.19416	4.04935	3.90931	3.77388	3.64291	3.51626	3.39377	3.27531	3.16076	3.04997	2.94284	2.83977	2.74113	2.6456	2.5534	2.46443	2.37855	2.29566	2.21566	2.13844	2.06391
		13		6.46298	6.46298	6.46298	6.46298	6.46298	6.46298	6.46298	6.46298	6.46298	6.46298	6.46298	6.46298	6.03368	5.14302	5.09212	4.92795	4.75352	4.5924	4.43599	4.28451	4.13807	3.99646	3.85951	3.72706	3.59898	3.47511	3.35532	3.23948	3.12745	3.01911	2.91433	2.813	2.71501	2.62025	2.52861	2.43998	2.35427	2.27182	2.1929	2.11648	2.04272	1.97154	1.90284	1.83653	1.77253	1.71075
		14		5.17038	5.17038	5.17038	5.17038	5.17038	5.17038	5.17038	5.17038	5.17038	5.17038	5.17038	5.17038	5.17038	4.82695	4.11441	4.0737	3.94236	3.80282	3.67392	3.54879	3.42761	3.31046	3.19717	3.08761	2.98165	2.87918	2.78009	2.68426	2.59158	2.50196	2.41528	2.33146	2.2504	2.17201	2.0962	2.02289	1.95198	1.88342	1.81745	1.75432	1.69318	1.63417	1.57723	1.52227	1.46922	1.41802
		15		4.13631	4.13631	4.13631	4.13631	4.13631	4.13631	4.13631	4.13631	4.13631	4.13631	4.13631	4.13631	4.13631	4.13631	3.86156	3.29153	3.25896	3.15389	3.04225	2.93914	2.83904	2.74209	2.64837	2.55774	2.47009	2.38532	2.30335	2.22407	2.14741	2.07327	2.00157	1.93223	1.86517	1.80032	1.73761	1.67696	1.61831	1.56159	1.50673	1.45396	1.40346	1.35455	1.30734	1.26179	1.21782	1.17538
		16		3.30904	3.30904	3.30904	3.30904	3.30904	3.30904	3.30904	3.30904	3.30904	3.30904	3.30904	3.30904	3.30904	3.30904	3.30904	3.08925	2.63322	2.60717	2.52311	2.4338	2.35131	2.27123	2.19367	2.11869	2.04619	1.97607	1.90826	1.84268	1.77926	1.71793	1.65861	1.60125	1.54578	1.49214	1.44026	1.39009	1.34157	1.29465	1.24927	1.20539	1.16317	1.12276	1.08364	1.04587	1.00943	0.974255
		17		2.64724	2.64724	2.64724	2.64724	2.64724	2.64724	2.64724	2.64724	2.64724	2.64724	2.64724	2.64724	2.64724	2.64724	2.64724	2.64724	2.4714	2.10658	2.08573	2.01849	1.94704	1.88105	1.81698	1.75493	1.69496	1.63695	1.58085	1.52661	1.47414	1.42341	1.37434	1.32689	1.281	1.23663	1.19371	1.15221	1.11207	1.07325	1.03572	0.999416	0.964309	0.930536	0.898212	0.866909	0.836697	0.807544
		18		2.11779	2.11779	2.11779	2.11779	2.11779	2.11779	2.11779	2.11779	2.11779	2.11779	2.11779	2.11779	2.11779	2.11779	2.11779	2.11779	2.11779	1.97712	1.68526	1.66859	1.61479	1.55763	1.50484	1.45359	1.40395	1.35596	1.30956	1.26468	1.22128	1.17931	1.13873	1.09947	1.06151	1.0248	0.989301	0.954968	0.921765	0.889656	0.858604	0.828574	0.799533	0.771448	0.744429	0.71857	0.693527	0.669358
		19		1.69423	1.69423	1.69423	1.69423	1.69423	1.69423	1.69423	1.69423	1.69423	1.69423	1.69423	1.69423	1.69423	1.69423	1.69423	1.69423	1.69423	1.69423	1.58169	1.34821	1.33487	1.29183	1.24611	1.20387	1.16287	1.12316	1.08477	1.04765	1.01175	0.977027	0.943451	0.91098	0.879578	0.84921	0.819842	0.791441	0.763974	0.737412	0.711725	0.686883	0.662859	0.639626	0.617158	0.595543	0.574856	0.554822
		20		1.35538	1.35538	1.35538	1.35538	1.35538	1.35538	1.35538	1.35538	1.35538	1.35538	1.35538	1.35538	1.35538	1.35538	1.35538	1.35538	1.35538	1.35538	1.35538	1.26535	1.07857	1.06789	1.03347	0.996886	0.963096	0.930295	0.898527	0.867817	0.838119	0.809397	0.781622	0.754761	0.728784	0.703663	0.679368	0.655874	0.633152	0.611179	0.58993	0.56938	0.549506	0.530287	0.511701	0.493726	0.476434	0.459885
		21		1.08431	1.08431	1.08431	1.08431	1.08431	1.08431	1.08431	1.08431	1.08431	1.08431	1.08431	1.08431	1.08431	1.08431	1.08431	1.08431	1.08431	1.08431	1.08431	1.08431	1.01228	0.862855	0.854316	0.826772	0.797509	0.770477	0.744236	0.718821	0.694254	0.670495	0.647518	0.625298	0.603809	0.583027	0.56293	0.543495	0.524699	0.506522	0.488944	0.471944	0.455504	0.439605	0.42423	0.409361	0.394981	0.381147
		22		0.867446	0.867446	0.867446	0.867446	0.867446	0.867446	0.867446	0.867446	0.867446	0.867446	0.867446	0.867446	0.867446	0.867446	0.867446	0.867446	0.867446	0.867446	0.867446	0.867446	0.867446	0.809827	0.690284	0.683453	0.661418	0.638007	0.616381	0.595389	0.575057	0.555403	0.536396	0.518014	0.500238	0.483047	0.466422	0.450344	0.434796	0.419759	0.405218	0.391155	0.377555	0.364403	0.351684	0.339384	0.327489	0.315985
		23		0.693957	0.693957	0.693957	0.693957	0.693957	0.693957	0.693957	0.693957	0.693957	0.693957	0.693957	0.693957	0.693957	0.693957	0.693957	0.693957	0.693957	0.693957	0.693957	0.693957	0.693957	0.693957	0.647862	0.552227	0.546762	0.529134	0.510405	0.493105	0.476311	0.460046	0.444322	0.429117	0.414412	0.40019	0.386438	0.373137	0.360275	0.347836	0.335807	0.324174	0.312924	0.302044	0.291522	0.281347	0.271507	0.261991
		24		0.555165	0.555165	0.555165	0.555165	0.555165	0.555165	0.555165	0.555165	0.555165	0.555165	0.555165	0.555165	0.555165	0.555165	0.555165	0.555165	0.555165	0.555165	0.555165	0.555165	0.555165	0.555165	0.555165	0.518289	0.441782	0.43741	0.423307	0.408324	0.394484	0.381049	0.368036	0.355458	0.343293	0.331529	0.320152	0.30915	0.29851	0.28822	0.278269	0.268646	0.259339	0.250339	0.241635	0.233218	0.225078	0.217206
				351.035	347.561	336.356	324.45	313.453	302.778	292.438	282.443	272.778	263.43	254.39	245.648	237.193	229.017	221.11	213.463	206.068	198.917	192.001	185.313	178.845	172.589	166.54	160.69	155.062	149.676	144.46	139.425	134.567	129.878	125.352	120.983	116.767	112.697	108.77	104.978	101.319	97.7877	94.3791	91.0893	87.9141	84.8495	81.8917	79.037	76.2819	73.6228
[truncated: 54 more columns]

## Sheet: 2_Trophy hunting
Insert input parameters in yellow-colored cells (all other cells are locked for editing)
Female proportion of calves	0.5
Population size (spring)	1000
Mean annual mortality rate: other reasons than harvest (relative to spring population size)	0.02												Lifetables calculated from sex-specific annual mortality
Mean annual mortality rate: other reasons than harvest (relative to autumn population size)	0.0162438
Lampda (annual growth [multiplication] rate)	0.999132												Females				Males				Population composition (1 Sept)				Total number of deaths per year			Number of calves produced per age class		Non-harvest mortality											Standing crop:			Harvested			Killed by other reasons than harvest
Population size in spring	1000		Age class	Annual mortality rates				Fecundity (offspring per hind)		Selection values for other death causes than harvest			survival to age x	rel. age composition (within sex)			survival to age x	rel. age composition (within sex)			proportional		Number of individuals		individuals					Sex and age composition		Number per year			cause-specific mortality rate per year		Proportion of all deaths				Population size (1 Sep)			Number harvested			Numbers killed by other reasons than harvest
Number of males in spring	626.014			Females		Males				Females	Males		lx	1.sep	spring		lx	1.sep	spring		F	M	F	M	F	M				F	M	F	M		F	M	F	M		Age class	F	M		F	M		F	M
Number of females in spring	373.986		0	0.35	OK	0.35	OK	0		1	1		1	0.236147	x		1	0.155897	x		0.115619	0.115619	115.619	115.619	40.4665	40.4665				0.115619	0.115619	1.87809	1.87809		0.0162438	0.0162438	0.0464109	0.0464109		0	115.619	115.619		38.5884	38.5884		1.87809	1.87809
Proportion of males in spring poopulation	0.626014		1	0.2	OK	0.02	OK	0		1	1		0.65	0.153495	0.200949		0.65	0.101333	0.120049		0.0751521	0.0751521	75.1521	75.1521	15.0304	1.50304				0.0751521	0.0751521	1.22076	1.22076		0.0162438	0.0162438	0.0812191	0.812191		1	75.1521	75.1521		13.8097	0.282285		1.22076	1.22076
Calves born per year	231.237		2	0.2	OK	0.02	OK	0.57		1	1		0.52	0.122796	0.160759		0.637	0.0993067	0.117648		0.0601217	0.0736491	60.1217	73.6491	12.0243	1.47298		34.2694		0.0601217	0.0736491	0.976606	1.19634		0.0162438	0.0162438	0.0812191	0.812191		2	60.1217	73.6491		11.0477	0.276639		0.976606	1.19634
Annual no of deer dying every year	231.237		3	0.2	OK	0.02	OK	0.82		1	1		0.416	0.0982371	0.128607		0.62426	0.0973205	0.115295		0.0480973	0.0721761	48.0973	72.1761	9.61947	1.44352		39.4398		0.0480973	0.0721761	0.781285	1.17242		0.0162438	0.0162438	0.0812191	0.812191		3	48.0973	72.1761		8.83818	0.271106		0.781285	1.17242
Annual no of deer dying of other reasons than harvest	20		4	0.2	OK	0.02	OK	0.82		1	1		0.3328	0.0785897	0.102886		0.611775	0.0953741	0.112989		0.0384779	0.0707325	38.4779	70.7325	7.69557	1.41465		31.5519		0.0384779	0.0707325	0.625028	1.14897		0.0162438	0.0162438	0.0812191	0.812191		4	38.4779	70.7325		7.07055	0.265684		0.625028	1.14897
Number of individuals harvested	211.237		5	0.2	OK	0.02	OK	0.82		1	1		0.26624	0.0628717	0.0823087		0.599539	0.0934666	0.110729		0.0307823	0.0693179	30.7823	69.3179	6.15646	1.38636		25.2415		0.0307823	0.0693179	0.500022	1.12599		0.0162438	0.0162438	0.0812191	0.812191		5	30.7823	69.3179		5.65644	0.26037		0.500022	1.12599
population size at 1. sept	1231.24		6	0.2	OK	0.02	OK	0.82		1	1		0.212992	0.0502974	0.065847		0.587549	0.0915973	0.108514		0.0246258	0.0679315	24.6258	67.9315	4.92517	1.35863		20.1932		0.0246258	0.0679315	0.400018	1.10347		0.0162438	0.0162438	0.0812191	0.812191		6	24.6258	67.9315		4.52515	0.255163		0.400018	1.10347
proportion of stags 8+ years in spring population	0.148535		7	0.2	OK	0.02	OK	0.82		1	1		0.170394	0.0402379	0.0526776		0.575798	0.0897653	0.106344		0.0197007	0.0665729	19.7007	66.5729	3.94013	1.33146		16.1545		0.0197007	0.0665729	0.320014	1.0814		0.0162438	0.0162438	0.0812191	0.812191		7	19.7007	66.5729		3.62012	0.25006		0.320014	1.0814
hinds 1+ year: stags 8+ year ratio in september	2.86619		8	0.2	OK	0.5	OK	0.82		1	1		0.136315	0.0321903	0.0421421		0.564282	0.08797	0.104217		0.0157605	0.0652415	15.7605	65.2415	3.15211	32.6207		12.9236		0.0157605	0.0652415	0.256011	1.05977		0.0162438	0.0162438	0.0812191	0.0324876		8	15.7605	65.2415		2.8961	31.561		0.256011	1.05977
hind:stag ratio (1+ year), september)	0.597408		9	0.2	OK	0.5	OK	0.82		1	1		0.109052	0.0257523	0.0337136		0.282141	0.043985	0.0521086		0.0126084	0.0326207	12.6084	32.6207	2.52169	16.3104		10.3389		0.0126084	0.0326207	0.204809	0.529885		0.0162438	0.0162438	0.0812191	0.0324876		9	12.6084	32.6207		2.31688	15.7805		0.204809	0.529885
hind:stag ratio (1+ year), spring	0.542484		10	0.2	OK	0.5	OK	0.82		1	1		0.0872415	0.0206018	0.0269709		0.14107	0.0219925	0.0260543		0.0100867	0.0163104	10.0867	16.3104	2.01735	8.15518		8.27113		0.0100867	0.0163104	0.163847	0.264943		0.0162438	0.0162438	0.0812191	0.0324876		10	10.0867	16.3104		1.8535	7.89024		0.163847	0.264943
Number of stags harvested at 5+years of age	69.3179		11	0.2	OK	0.5	OK	0.82		1	1		0.0697932	0.0164815	0.0215767		0.0705352	0.0109963	0.0130272		0.00806939	0.00815518	8.06939	8.15518	1.61388	4.07759		6.6169		0.00806939	0.00815518	0.131078	0.132471		0.0162438	0.0162438	0.0812191	0.0324876		11	8.06939	8.15518		1.4828	3.94512		0.131078	0.132471
Number of stags harvested at 8+year of age	130.482		12	0.2	OK	0.5	OK	0.82		1	1		0.0558346	0.0131852	0.0172614		0.0352676	0.00549813	0.00651358		0.00645552	0.00407759	6.45552	4.07759	1.2911	2.0388		5.29352		0.00645552	0.00407759	0.104862	0.0662357		0.0162438	0.0162438	0.0812191	0.0324876		12	6.45552	4.07759		1.18624	1.97256		0.104862	0.0662357
			13	0.2	OK	0.5	OK	0.82		1	1		0.0446677	0.0105481	0.0138091		0.0176338	0.00274906	0.00325679		0.00516441	0.0020388	5.16441	2.0388	1.03288	1.0194		4.23482		0.00516441	0.0020388	0.0838898	0.0331178		0.0162438	0.0162438	0.0812191	0.0324876		13	5.16441	2.0388		0.948993	0.98628		0.0838898	0.0331178
			14	0.2	OK	0.5	OK	0.82		1	1		0.0357341	0.0084385	0.0110473		0.0088169	0.00137453	0.00162839		0.00413153	0.0010194	4.13153	1.0194	0.826306	0.509699		3.38785		0.00413153	0.0010194	0.0671118	0.0165589		0.0162438	0.0162438	0.0812191	0.0324876		14	4.13153	1.0194		0.759194	0.49314		0.0671118	0.0165589
			15	0.2	OK	0.5	OK	0.82		1	1		0.0285873	0.0067508	0.00883783		0.00440845	0.000687266	0.000814197		0.00330522	0.000509699	3.30522	0.509699	0.661045	0.254849		2.71028		0.00330522	0.000509699	0.0536895	0.00827946		0.0162438	0.0162438	0.0812191	0.0324876		15	3.30522	0.509699		0.607355	0.24657		0.0536895	0.00827946
			16	0.2	OK	0.5	OK	0.82		1	1		0.0228698	0.00540064	0.00707026		0.00220422	0.000343633	0.000407099		0.00264418	0.000254849	2.64418	0.254849	0.528836	0.127425		2.16823		0.00264418	0.000254849	0.0429516	0.00413973		0.0162438	0.0162438	0.0812191	0.0324876		16	2.64418	0.254849		0.485884	0.123285		0.0429516	0.00413973
			17	0.2	OK	0.5	OK	0.82		1	1		0.0182959	0.00432051	0.00565621		0.00110211	0.000171816	0.000203549		0.00211534	0.000127425	2.11534	0.127425	0.423069	0.0637124		1.73458		0.00211534	0.000127425	0.0343613	0.00206986		0.0162438	0.0162438	0.0812191	0.0324876		17	2.11534	0.127425		0.388707	0.0616425		0.0343613	0.00206986
			18	0.2	OK	0.5	OK	0.82		1	1		0.0146367	0.00345641	0.00452497		0.000551056	8.59082e-05	0.000101775		0.00169227	6.37124e-05	1.69227	0.0637124	0.338455	0.0318562		1.38767		0.00169227	6.37124e-05	0.027489	0.00103493		0.0162438	0.0162438	0.0812191	0.0324876		18	1.69227	0.0637124		0.310966	0.0308212		0.027489	0.00103493
			19	0.2	OK	0.5	OK	0.82		1	1		0.0117094	0.00276513	0.00361997		0.000275528	4.29541e-05	5.08873e-05		0.00135382	3.18562e-05	1.35382	0.0318562	0.270764	0.0159281		1.11013		0.00135382	3.18562e-05	0.0219912	0.000517466		0.0162438	0.0162438	0.0812191	0.0324876		19	1.35382	0.0318562		0.248773	0.0154106		0.0219912	0.000517466
			20	0.2	OK	0.5	OK	0.82		1	1		0.00936749	0.0022121	0.00289598		0.000137764	2.14771e-05	2.54437e-05		0.00108306	1.59281e-05	1.08306	0.0159281	0.216611	0.00796404		0.888106		0.00108306	1.59281e-05	0.017593	0.000258733		0.0162438	0.0162438	0.0812191	0.0324876		20	1.08306	0.0159281		0.199018	0.00770531		0.017593	0.000258733
			21	0.2	OK	0.5	OK	0.82		1	1		0.00749399	0.00176968	0.00231678		6.8882e-05	1.07385e-05	1.27218e-05		0.000866445	7.96404e-06	0.866445	0.00796404	0.173289	0.00398202		0.710485		0.000866445	7.96404e-06	0.0140744	0.000129367		0.0162438	0.0162438	0.0812191	0.0324876		21	0.866445	0.00796404		0.159215	0.00385266		0.0140744	0.000129367
			22	0.2	OK	0.5	OK	0.82		1	1		0.00599519	0.00141575	0.00185343		3.4441e-05	5.36927e-06	6.36092e-06		0.000693156	3.98202e-06	0.693156	0.00398202	0.138631	0.00199101		0.568388		0.000693156	3.98202e-06	0.0112595	6.46833e-05		0.0162438	0.0162438	0.0812191	0.0324876		22	0.693156	0.00398202		0.127372	0.00192633		0.0112595	6.46833e-05
			23	0.2	OK	0.5	OK	0.82		1	1		0.00479615	0.0011326	0.00148274		1.72205e-05	2.68463e-06	3.18046e-06		0.000554525	1.99101e-06	0.554525	0.00199101	0.110905	0.000995506		0.45471		0.000554525	1.99101e-06	0.0090076	3.23416e-05		0.0162438	0.0162438	0.0812191	0.0324876		23	0.554525	0.00199101		0.101897	0.000963164		0.0090076	3.23416e-05
			24	1	OK	1	OK	0.82		1	1		0.00383692	0.000906077	0.00118619		8.61025e-06	1.34232e-06	1.59023e-06		0.00044362	9.95506e-07	0.44362	0.000995506	0.44362	0.000995506		0.363768		0.00044362	9.95506e-07	0.00720608	1.61708e-05		0.0162438	0.0162438	0.0162438	0.0162438		24	0.44362	0.000995506		0.436414	0.000979335		0.00720608	1.61708e-05
													4.23465	1	1		6.41447	1	1																						489.605	741.633		107.666	103.572		7.95305	12.0469
			sum (age 1-24):																		0.373986	0.626014	373.986	626.014	75.1521	75.1521				0.373986	0.626014	6.07496	10.1689	16.2438								1231.24			211.237			20
			sum (age 0-24)																		0.489605	0.741633	489.605	741.633	115.619	115.619				0.489605	0.741633	7.95305	12.0469	20
			sum (age 1-24):																			1		1000		150.304					1		16.2438
			sum (age 0-24)																			1.23124		1231.24		231.237		230.013			1.23124		20
Population growth trajectory (female segment of population)
			0	1	2	3	4	5	6	7	8	9	10	11	12	13	14	15	16	17	18	19	20	21	22	23	24	25	26	27	28	29	30	31	32	33	34	35	36	37	38	39	40	41	42	43	44	45	46
		0	115.619	115.007	115.007	114.916	114.812	114.715	114.617	114.519	114.421	114.323	114.225	114.127	114.029	113.931	113.833	113.735	113.637	113.539	113.441	113.343	113.245	113.147	113.049	112.95	112.852	112.754	112.657	112.559	112.462	112.364	112.267	112.17	112.072	111.975	111.878	111.782	111.685	111.588	111.491	111.395	111.298	111.202	111.105	111.009	110.913	110.817	110.721
		1	75.1521	75.1521	74.7543	74.7543	74.6954	74.6276	74.5646	74.501	74.4373	74.3737	74.3101	74.2464	74.1827	74.119	74.0553	73.9916	73.9279	73.8642	73.8004	73.7367	73.6729	73.6092	73.5454	73.4816	73.4178	73.354	73.2902	73.2269	73.1634	73.1001	73.0367	72.9735	72.9103	72.8471	72.784	72.721	72.658	72.595	72.5322	72.4693	72.4065	72.3438	72.2812	72.2185	72.156	72.0935	72.031
		2	60.1217	60.1217	60.1217	59.8035	59.8035	59.7563	59.702	59.6516	59.6008	59.5499	59.499	59.448	59.3971	59.3462	59.2952	59.2443	59.1933	59.1423	59.0913	59.0404	58.9894	58.9384	58.8873	58.8363	58.7853	58.7343	58.6832	58.6322	58.5815	58.5307	58.48	58.4294	58.3788	58.3282	58.2777	58.2272	58.1768	58.1264	58.076	58.0257	57.9755	57.9252	57.8751	57.8249	57.7748	57.7248	57.6748
		3	48.0973	48.0973	48.0973	48.0973	47.8428	47.8428	47.8051	47.7616	47.7213	47.6807	47.6399	47.5992	47.5584	47.5177	47.4769	47.4362	47.3954	47.3546	47.3139	47.2731	47.2323	47.1915	47.1507	47.1099	47.0691	47.0282	46.9874	46.9466	46.9057	46.8652	46.8246	46.784	46.7435	46.703	46.6626	46.6222	46.5818	46.5414	46.5011	46.4608	46.4206	46.3804	46.3402	46.3	46.2599	46.2199	46.1798
		4	38.4779	38.4779	38.4779	38.4779	38.4779	38.2742	38.2742	38.244	38.2093	38.1771	38.1445	38.1119	38.0793	38.0467	38.0141	37.9815	37.9489	37.9163	37.8837	37.8511	37.8185	37.7858	37.7532	37.7205	37.6879	37.6552	37.6226	37.5899	37.5573	37.5246	37.4922	37.4597	37.4272	37.3948	37.3624	37.3301	37.2977	37.2654	37.2331	37.2009	37.1687	37.1365	37.1043	37.0722	37.04	37.008	36.9759
		5	30.7823	30.7823	30.7823	30.7823	30.7823	30.7823	30.6194	30.6194	30.5952	30.5674	30.5416	30.5156	30.4895	30.4635	30.4374	30.4113	30.3852	30.3592	30.3331	30.307	30.2809	30.2548	30.2287	30.2026	30.1764	30.1503	30.1242	30.0981	30.0719	30.0458	30.0197	29.9937	29.9677	29.9418	29.9158	29.8899	29.864	29.8382	29.8123	29.7865	29.7607	29.7349	29.7092	29.6834	29.6577	29.632	29.6064
		6	24.6258	24.6258	24.6258	24.6258	24.6258	24.6258	24.6258	24.4955	24.4955	24.4762	24.454	24.4333	24.4125	24.3916	24.3708	24.3499	24.3291	24.3082	24.2873	24.2665	24.2456	24.2247	24.2038	24.1829	24.162	24.1412	24.1203	24.0994	24.0785	24.0576	24.0366	24.0157	23.995	23.9742	23.9534	23.9327	23.9119	23.8912	23.8705	23.8499	23.8292	23.8086	23.7879	23.7673	23.7467	23.7262	23.7056
		7	19.7007	19.7007	19.7007	19.7007	19.7007	19.7007	19.7007	19.7007	19.5964	19.5964	19.581	19.5632	19.5467	19.53	19.5133	19.4966	19.4799	19.4632	19.4466	19.4299	19.4132	19.3965	19.3798	19.3631	19.3463	19.3296	19.3129	19.2962	19.2795	19.2628	19.246	19.2293	19.2126	19.196	19.1794	19.1627	19.1461	19.1296	19.113	19.0964	19.0799	19.0634	19.0469	19.0304	19.0139	18.9974	18.9809
		8	15.7605	15.7605	15.7605	15.7605	15.7605	15.7605	15.7605	15.7605	15.7605	15.6771	15.6771	15.6648	15.6505	15.6373	15.624	15.6106	15.5973	15.5839	15.5706	15.5572	15.5439	15.5305	15.5172	15.5038	15.4904	15.4771	15.4637	15.4503	15.437	15.4236	15.4102	15.3968	15.3835	15.3701	15.3568	15.3435	15.3302	15.3169	15.3036	15.2904	15.2771	15.2639	15.2507	15.2375	15.2243	15.2111	15.1979
		9	12.6084	12.6084	12.6084	12.6084	12.6084	12.6084	12.6084	12.6084	12.6084	12.6084	12.5417	12.5417	12.5318	12.5204	12.5099	12.4992	12.4885	12.4778	12.4672	12.4565	12.4458	12.4351	12.4244	12.4137	12.403	12.3924	12.3817	12.371	12.3603	12.3496	12.3389	12.3282	12.3175	12.3068	12.2961	12.2854	12.2748	12.2642	12.2535	12.2429	12.2323	12.2217	12.2111	12.2006	12.19	12.1794	12.1689
		10	10.0867	10.0867	10.0867	10.0867	10.0867	10.0867	10.0867	10.0867	10.0867	10.0867	10.0867	10.0334	10.0334	10.0254	10.0163	10.0079	9.99936	9.99081	9.98227	9.97373	9.96518	9.95663	9.94809	9.93954	9.93099	9.92244	9.91388	9.90533	9.89677	9.88822	9.87966	9.8711	9.86254	9.85397	9.84541	9.83684	9.82834	9.81983	9.81132	9.80283	9.79433	9.78585	9.77737	9.76891	9.76044	9.75199	9.74354
		11	8.06939	8.06939	8.06939	8.06939	8.06939	8.06939	8.06939	8.06939	8.06939	8.06939	8.06939	8.06939	8.02669	8.02669	8.02036	8.01307	8.00631	7.99949	7.99265	7.98582	7.97898	7.97214	7.96531	7.95847	7.95163	7.94479	7.93795	7.93111	7.92426	7.91742	7.91057	7.90373	7.89688	7.89003	7.88318	7.87633	7.86947	7.86268	7.85586	7.84906	7.84226	7.83547	7.82868	7.8219	7.81512	7.80835	7.80159
		12	6.45552	6.45552	6.45552	6.45552	6.45552	6.45552	6.45552	6.45552	6.45552	6.45552	6.45552	6.45552	6.45552	6.42135	6.42135	6.41629	6.41046	6.40505	6.39959	6.39412	6.38865	6.38318	6.37772	6.37225	6.36678	6.3613	6.35583	6.35036	6.34489	6.33941	6.33393	6.32846	6.32298	6.3175	6.31202	6.30654	6.30106	6.29558	6.29014	6.28469	6.27925	6.27381	6.26837	6.26294	6.25752	6.2521	6.24668
		13	5.16441	5.16441	5.16441	5.16441	5.16441	5.16441	5.16441	5.16441	5.16441	5.16441	5.16441	5.16441	5.16441	5.16441	5.13708	5.13708	5.13303	5.12837	5.12404	5.11967	5.1153	5.11092	5.10655	5.10217	5.0978	5.09342	5.08904	5.08467	5.08029	5.07591	5.07153	5.06715	5.06277	5.05838	5.054	5.04962	5.04523	5.04085	5.03646	5.03211	5.02775	5.0234	5.01905	5.0147	5.01036	5.00602	5.00168
		14	4.13153	4.13153	4.13153	4.13153	4.13153	4.13153	4.13153	4.13153	4.13153	4.13153	4.13153	4.13153	4.13153	4.13153	4.13153	4.10966	4.10966	4.10642	4.10269	4.09923	4.09574	4.09224	4.08874	4.08524	4.08174	4.07824	4.07474	4.07123	4.06773	4.06423	4.06073	4.05722	4.05372	4.05021	4.04671	4.0432	4.03969	4.03619	4.03268	4.02917	4.02569	4.0222	4.01872	4.01524	4.01176	4.00828	4.00481
		15	3.30522	3.30522	3.30522	3.30522	3.30522	3.30522	3.30522	3.30522	3.30522	3.30522	3.30522	3.30522	3.30522	3.30522	3.30522	3.30522	3.28773	3.28773	3.28514	3.28215	3.27938	3.27659	3.27379	3.27099	3.26819	3.26539	3.26259	3.25979	3.25699	3.25419	3.25138	3.24858	3.24578	3.24297	3.24017	3.23737	3.23456	3.23176	3.22895	3.22614	3.22334	3.22055	3.21776	3.21497	3.21219	3.20941	3.20663
		16	2.64418	2.64418	2.64418	2.64418	2.64418	2.64418	2.64418	2.64418	2.64418	2.64418	2.64418	2.64418	2.64418	2.64418	2.64418	2.64418	2.64418	2.63018	2.63018	2.62811	2.62572	2.62351	2.62127	2.61903	2.61679	2.61455	2.61231	2.61007	2.60783	2.60559	2.60335	2.60111	2.59886	2.59662	2.59438	2.59214	2.58989	2.58765	2.5854	2.58316	2.58091	2.57867	2.57644	2.57421	2.57198	2.56975	2.56753
		17	2.11534	2.11534	2.11534	2.11534	2.11534	2.11534	2.11534	2.11534	2.11534	2.11534	2.11534	2.11534	2.11534	2.11534	2.11534	2.11534	2.11534	2.11534	2.10415	2.10415	2.10249	2.10058	2.09881	2.09702	2.09522	2.09343	2.09164	2.08985	2.08806	2.08627	2.08447	2.08268	2.08089	2.07909	2.0773	2.0755	2.07371	2.07191	2.07012	2.06832	2.06653	2.06473	2.06294	2.06115	2.05937	2.05758	2.0558
		18	1.69227	1.69227	1.69227	1.69227	1.69227	1.69227	1.69227	1.69227	1.69227	1.69227	1.69227	1.69227	1.69227	1.69227	1.69227	1.69227	1.69227	1.69227	1.69227	1.68332	1.68332	1.68199	1.68046	1.67904	1.67761	1.67618	1.67475	1.67331	1.67188	1.67045	1.66901	1.66758	1.66614	1.66471	1.66327	1.66184	1.6604	1.65897	1.65753	1.6561	1.65466	1.65322	1.65179	1.65035	1.64892	1.64749	1.64607
		19	1.35382	1.35382	1.35382	1.35382	1.35382	1.35382	1.35382	1.35382	1.35382	1.35382	1.35382	1.35382	1.35382	1.35382	1.35382	1.35382	1.35382	1.35382	1.35382	1.35382	1.34665	1.34665	1.34559	1.34437	1.34324	1.34209	1.34094	1.3398	1.33865	1.3375	1.33636	1.33521	1.33406	1.33291	1.33177	1.33062	1.32947	1.32832	1.32717	1.32603	1.32488	1.32373	1.32258	1.32143	1.32028	1.31914	1.318
		20	1.08306	1.08306	1.08306	1.08306	1.08306	1.08306	1.08306	1.08306	1.08306	1.08306	1.08306	1.08306	1.08306	1.08306	1.08306	1.08306	1.08306	1.08306	1.08306	1.08306	1.08306	1.07732	1.07732	1.07647	1.0755	1.07459	1.07367	1.07276	1.07184	1.07092	1.07	1.06909	1.06817	1.06725	1.06633	1.06541	1.0645	1.06358	1.06266	1.06174	1.06082	1.0599	1.05898	1.05806	1.05714	1.05622	1.05531
		21	0.866445	0.866445	0.866445	0.866445	0.866445	0.866445	0.866445	0.866445	0.866445	0.866445	0.866445	0.866445	0.866445	0.866445	0.866445	0.866445	0.866445	0.866445	0.866445	0.866445	0.866445	0.866445	0.861859	0.861859	0.861179	0.860397	0.859671	0.858938	0.858204	0.85747	0.856737	0.856003	0.855268	0.854534	0.8538	0.853065	0.852331	0.851596	0.850861	0.850126	0.849391	0.848656	0.847921	0.847185	0.84645	0.845714	0.844978
		22	0.693156	0.693156	0.693156	0.693156	0.693156	0.693156	0.693156	0.693156	0.693156	0.693156	0.693156	0.693156	0.693156	0.693156	0.693156	0.693156	0.693156	0.693156	0.693156	0.693156	0.693156	0.693156	0.693156	0.689487	0.689487	0.688943	0.688318	0.687737	0.687151	0.686563	0.685976	0.685389	0.684802	0.684215	0.683627	0.68304	0.682452	0.681865	0.681277	0.680689	0.680101	0.679513	0.678925	0.678337	0.677748	0.67716	0.676571
		23	0.554525	0.554525	0.554525	0.554525	0.554525	0.554525	0.554525	0.554525	0.554525	0.554525	0.554525	0.554525	0.554525	0.554525	0.554525	0.554525	0.554525	0.554525	0.554525	0.554525	0.554525	0.554525	0.554525	0.554525	0.55159	0.55159	0.551155	0.550654	0.550189	0.549721	0.549251	0.548781	0.548311	0.547842	0.547372	0.546902	0.546432	0.545962	0.545492	0.545021	0.544551	0.544081	0.54361	0.54314	0.542669	0.542199	0.541728
		24	0.44362	0.44362	0.44362	0.44362	0.44362	0.44362	0.44362	0.44362	0.44362	0.44362	0.44362	0.44362	0.44362	0.44362	0.44362	0.44362	0.44362	0.44362	0.44362	0.44362	0.44362	0.44362	0.44362	0.44362	0.44362	0.441272	0.441272	0.440924	0.440523	0.440151	0.439776	0.439401	0.439025	0.438649	0.438273	0.437897	0.437522	0.437146	0.436769	0.436393	0.436017	0.435641	0.435265	0.434888	0.434512	0.434135	0.433759
			489.605	488.993	488.595	488.186	487.768	487.353	486.937	486.521	486.105	485.689	485.273	484.857	484.441	484.025	483.609	483.192	482.776	482.359	481.943	481.526	481.109	480.693	480.276	479.859	479.442	479.025	478.611	478.196	477.782	477.368	476.955	476.541	476.129	475.716	475.304	474.892	474.481	474.07	473.659	473.249	472.839	472.43	472.02	471.611	471.203	470.795	470.387
	Fecundity
		1		0	0	0	0	0	0	0	0	0	0	0	0	0	0	0	0	0	0	0	0	0	0	0	0	0	0	0	0	0	0	0	0	0	0	0	0	0	0	0	0	0	0	0	0	0	0
		2		34.2694	34.2694	34.088	34.088	34.0611	34.0302	34.0014	33.9725	33.9434	33.9144	33.8854	33.8564	33.8273	33.7983	33.7692	33.7402	33.7111	33.6821	33.653	33.6239	33.5949	33.5658	33.5367	33.5076	33.4785	33.4494	33.4203	33.3915	33.3625	33.3336	33.3048	33.2759	33.2471	33.2183	33.1895	33.1608	33.132	33.1033	33.0747	33.046	33.0174	32.9888	32.9602	32.9317	32.9031	32.8746
		3		39.4398	39.4398	39.4398	39.2311	39.2311	39.2001	39.1645	39.1315	39.0981	39.0647	39.0313	38.9979	38.9645	38.9311	38.8977	38.8642	38.8308	38.7974	38.7639	38.7305	38.697	38.6636	38.6301	38.5966	38.5632	38.5297	38.4962	38.4627	38.4295	38.3962	38.3629	38.3297	38.2965	38.2633	38.2302	38.1971	38.164	38.1309	38.0979	38.0649	38.0319	37.999	37.966	37.9331	37.9003	37.8675
		4		31.5519	31.5519	31.5519	31.5519	31.3849	31.3849	31.3601	31.3316	31.3052	31.2785	31.2518	31.2251	31.1983	31.1716	31.1449	31.1181	31.0914	31.0646	31.0379	31.0111	30.9844	30.9576	30.9308	30.9041	30.8773	30.8505	30.8237	30.7969	30.7702	30.7436	30.7169	30.6903	30.6637	30.6372	30.6106	30.5841	30.5576	30.5312	30.5047	30.4783	30.4519	30.4255	30.3992	30.3728	30.3465	30.3202
		5		25.2415	25.2415	25.2415	25.2415	25.2415	25.1079	25.1079	25.0881	25.0653	25.0441	25.0228	25.0014	24.98	24.9587	24.9373	24.9159	24.8945	24.8731	24.8517	24.8303	24.8089	24.7875	24.7661	24.7447	24.7233	24.7018	24.6804	24.659	24.6376	24.6161	24.5949	24.5735	24.5523	24.531	24.5097	24.4885	24.4673	24.4461	24.4249	24.4038	24.3826	24.3615	24.3404	24.3193	24.2983	24.2772
		6		20.1932	20.1932	20.1932	20.1932	20.1932	20.1932	20.0863	20.0863	20.0705	20.0522	20.0353	20.0182	20.0011	19.984	19.9669	19.9498	19.9327	19.9156	19.8985	19.8814	19.8643	19.8471	19.83	19.8129	19.7957	19.7786	19.7615	19.7443	19.7272	19.71	19.6929	19.6759	19.6588	19.6418	19.6248	19.6078	19.5908	19.5738	19.5569	19.5399	19.523	19.5061	19.4892	19.4723	19.4555	19.4386
		7		16.1545	16.1545	16.1545	16.1545	16.1545	16.1545	16.1545	16.0691	16.0691	16.0564	16.0418	16.0283	16.0146	16.0009	15.9872	15.9735	15.9599	15.9462	15.9325	15.9188	15.9051	15.8914	15.8777	15.864	15.8503	15.8366	15.8229	15.8092	15.7955	15.7818	15.768	15.7543	15.7407	15.7271	15.7134	15.6998	15.6862	15.6727	15.6591	15.6455	15.632	15.6184	15.6049	15.5914	15.5779	15.5644
		8		12.9236	12.9236	12.9236	12.9236	12.9236	12.9236	12.9236	12.9236	12.8552	12.8552	12.8451	12.8334	12.8226	12.8117	12.8007	12.7898	12.7788	12.7679	12.7569	12.746	12.735	12.7241	12.7131	12.7022	12.6912	12.6802	12.6693	12.6583	12.6473	12.6364	12.6254	12.6144	12.6035	12.5926	12.5817	12.5708	12.5599	12.549	12.5381	12.5273	12.5164	12.5056	12.4947	12.4839	12.4731	12.4623
		9		10.3389	10.3389	10.3389	10.3389	10.3389	10.3389	10.3389	10.3389	10.3389	10.2842	10.2842	10.2761	10.2668	10.2581	10.2493	10.2406	10.2318	10.2231	10.2143	10.2056	10.1968	10.188	10.1793	10.1705	10.1617	10.153	10.1442	10.1354	10.1266	10.1179	10.1091	10.1003	10.0915	10.0828	10.0741	10.0653	10.0566	10.0479	10.0392	10.0305	10.0218	10.0131	10.0045	9.99579	9.98713	9.97848
		10		8.27113	8.27113	8.27113	8.27113	8.27113	8.27113	8.27113	8.27113	8.27113	8.27113	8.22735	8.22735	8.22087	8.2134	8.20647	8.19947	8.19247	8.18546	8.17846	8.17145	8.16444	8.15743	8.15042	8.14341	8.1364	8.12938	8.12237	8.11535	8.10834	8.10132	8.0943	8.08728	8.08026	8.07324	8.06621	8.05924	8.05226	8.04528	8.03832	8.03135	8.0244	8.01745	8.0105	8.00356	7.99663	7.9897
		11		6.6169	6.6169	6.6169	6.6169	6.6169	6.6169	6.6169	6.6169	6.6169	6.6169	6.6169	6.58188	6.58188	6.57669	6.57072	6.56517	6.55958	6.55397	6.54837	6.54276	6.53716	6.53155	6.52595	6.52034	6.51473	6.50912	6.50351	6.4979	6.49228	6.48667	6.48105	6.47544	6.46982	6.46421	6.45859	6.45297	6.44739	6.44181	6.43623	6.43065	6.42508	6.41952	6.41396	6.4084	6.40285	6.3973
		12		5.29352	5.29352	5.29352	5.29352	5.29352	5.29352	5.29352	5.29352	5.29352	5.29352	5.29352	5.29352	5.26551	5.26551	5.26135	5.25658	5.25214	5.24766	5.24318	5.2387	5.23421	5.22973	5.22524	5.22076	5.21627	5.21178	5.20729	5.20281	5.19832	5.19383	5.18934	5.18484	5.18035	5.17586	5.17137	5.16687	5.16238	5.15791	5.15345	5.14898	5.14452	5.14007	5.13561	5.13117	5.12672	5.12228
		13		4.23482	4.23482	4.23482	4.23482	4.23482	4.23482	4.23482	4.23482	4.23482	4.23482	4.23482	4.23482	4.23482	4.21241	4.21241	4.20908	4.20526	4.20171	4.19813	4.19454	4.19096	4.18737	4.18378	4.18019	4.1766	4.17302	4.16943	4.16584	4.16224	4.15865	4.15506	4.15147	4.14788	4.14428	4.14069	4.13709	4.1335	4.1299	4.12633	4.12276	4.11919	4.11562	4.11205	4.10849	4.10493	4.10138
		14		3.38785	3.38785	3.38785	3.38785	3.38785	3.38785	3.38785	3.38785	3.38785	3.38785	3.38785	3.38785	3.38785	3.38785	3.36992	3.36992	3.36727	3.36421	3.36137	3.3585	3.35563	3.35276	3.3499	3.34703	3.34415	3.34128	3.33841	3.33554	3.33267	3.3298	3.32692	3.32405	3.32117	3.3183	3.31543	3.31255	3.30967	3.3068	3.30392	3.30107	3.29821	3.29535	3.29249	3.28964	3.28679	3.28395
		15		2.71028	2.71028	2.71028	2.71028	2.71028	2.71028	2.71028	2.71028	2.71028	2.71028	2.71028	2.71028	2.71028	2.71028	2.71028	2.69594	2.69594	2.69381	2.69137	2.68909	2.6868	2.68451	2.68221	2.67992	2.67762	2.67532	2.67303	2.67073	2.66843	2.66613	2.66384	2.66154	2.65924	2.65694	2.65464	2.65234	2.65004	2.64774	2.64544	2.64314	2.64085	2.63856	2.63628	2.634	2.63171	2.62943
		16		2.16823	2.16823	2.16823	2.16823	2.16823	2.16823	2.16823	2.16823	2.16823	2.16823	2.16823	2.16823	2.16823	2.16823	2.16823	2.16823	2.15675	2.15675	2.15505	2.15309	2.15128	2.14944	2.14761	2.14577	2.14393	2.1421	2.14026	2.13842	2.13658	2.13475	2.13291	2.13107	2.12923	2.12739	2.12555	2.12371	2.12187	2.12003	2.11819	2.11635	2.11451	2.11268	2.11085	2.10902	2.1072	2.10537
		17		1.73458	1.73458	1.73458	1.73458	1.73458	1.73458	1.73458	1.73458	1.73458	1.73458	1.73458	1.73458	1.73458	1.73458	1.73458	1.73458	1.73458	1.7254	1.7254	1.72404	1.72247	1.72102	1.71955	1.71808	1.71662	1.71515	1.71368	1.71221	1.71074	1.70927	1.7078	1.70633	1.70486	1.70338	1.70191	1.70044	1.69897	1.6975	1.69603	1.69455	1.69308	1.69161	1.69015	1.68868	1.68722	1.68576
		18		1.38767	1.38767	1.38767	1.38767	1.38767	1.38767	1.38767	1.38767	1.38767	1.38767	1.38767	1.38767	1.38767	1.38767	1.38767	1.38767	1.38767	1.38767	1.38032	1.38032	1.37923	1.37798	1.37682	1.37564	1.37447	1.37329	1.37212	1.37094	1.36977	1.36859	1.36741	1.36624	1.36506	1.36388	1.36271	1.36153	1.36035	1.35918	1.358	1.35682	1.35564	1.35446	1.35329	1.35212	1.35095	1.34977
		19		1.11013	1.11013	1.11013	1.11013	1.11013	1.11013	1.11013	1.11013	1.11013	1.11013	1.11013	1.11013	1.11013	1.11013	1.11013	1.11013	1.11013	1.11013	1.11013	1.10426	1.10426	1.10339	1.10238	1.10145	1.10051	1.09957	1.09863	1.09769	1.09675	1.09581	1.09487	1.09393	1.09299	1.09205	1.09111	1.09017	1.08922	1.08828	1.08734	1.0864	1.08546	1.08451	1.08357	1.08263	1.08169	1.08076
		20		0.888106	0.888106	0.888106	0.888106	0.888106	0.888106	0.888106	0.888106	0.888106	0.888106	0.888106	0.888106	0.888106	0.888106	0.888106	0.888106	0.888106	0.888106	0.888106	0.888106	0.883405	0.883405	0.882709	0.881907	0.881163	0.880412	0.879659	0.878907	0.878155	0.877403	0.87665	0.875898	0.875145	0.874392	0.873639	0.872886	0.872133	0.871379	0.870626	0.869872	0.869119	0.868365	0.867611	0.866857	0.866103	0.865355
		21		0.710485	0.710485	0.710485	0.710485	0.710485	0.710485	0.710485	0.710485	0.710485	0.710485	0.710485	0.710485	0.710485	0.710485	0.710485	0.710485	0.710485	0.710485	0.710485	0.710485	0.710485	0.706724	0.706724	0.706167	0.705526	0.70493	0.704329	0.703727	0.703126	0.702524	0.701922	0.70132	0.700718	0.700116	0.699514	0.698911	0.698309	0.697706	0.697104	0.696501	0.695898	0.695295	0.694692	0.694089	0.693486	0.692882
		22		0.568388	0.568388	0.568388	0.568388	0.568388	0.568388	0.568388	0.568388	0.568388	0.568388	0.568388	0.568388	0.568388	0.568388	0.568388	0.568388	0.568388	0.568388	0.568388	0.568388	0.568388	0.568388	0.565379	0.565379	0.564934	0.564421	0.563944	0.563464	0.562982	0.562501	0.562019	0.561538	0.561056	0.560574	0.560093	0.559611	0.559129	0.558647	0.558165	0.557683	0.557201	0.556718	0.556236	0.555754	0.555271	0.554789
		23		0.45471	0.45471	0.45471	0.45471	0.45471	0.45471	0.45471	0.45471	0.45471	0.45471	0.45471	0.45471	0.45471	0.45471	0.45471	0.45471	0.45471	0.45471	0.45471	0.45471	0.45471	0.45471	0.45471	0.452304	0.452304	0.451947	0.451536	0.451155	0.450771	0.450386	0.45	0.449615	0.44923	0.448845	0.44846	0.448074	0.447689	0.447303	0.446918	0.446532	0.446146	0.445761	0.445375	0.444989	0.444603	0.444217
		24		0.363768	0.363768	0.363768	0.363768	0.363768	0.363768	0.363768	0.363768	0.363768	0.363768	0.363768	0.363768	0.363768	0.363768	0.363768	0.363768	0.363768	0.363768	0.363768	0.363768	0.363768	0.363768	0.363768	0.363768	0.361843	0.361843	0.361558	0.361229	0.360924	0.360617	0.360308	0.36	0.359692	0.359384	0.359076	0.358768	0.358459	0.358151	0.357843	0.357534	0.357226	0.356917	0.356608	0.3563	0.355991	0.355682
				230.013	230.013	229.832	229.623	229.429	229.234	229.038	228.842	228.646	228.45	228.254	228.059	227.863	227.667	227.47	227.274	227.078	226.882	226.686	226.49	226.294	226.097	225.901	225.705	225.508	225.313	225.118	224.923	224.728	224.534	224.339	224.145	223.951	223.757	223.563	223.369	223.176	222.983	222.789	222.596	222.404	222.211	222.018	221.826	221.634	221.442
[truncated: 54 more columns]

## Sheet: 3_maximum harvest
Insert input parameters in yellow-colored cells (all other cells are locked for editing)
Female proportion of calves	0.5
Population size (spring)	1000
Mean annual mortality rate: other reasons than harvest (relative to spring population size)	0.02												Lifetables calculated from sex-specific annual mortality
Mean annual mortality rate: other reasons than harvest (relative to autumn population size)	0.0125831
Lampda (annual growth [multiplication] rate)	0.989785												Females				Males				Population composition (1 Sept)				Total number of deaths per year			Number of calves produced per age class		Non-harvest mortality											Standing crop:			Harvested			Killed by other reasons than harvest
Population size in spring	1000		Age class	Annual mortality rates				Fecundity (offspring per hind)		Selection values for other death causes than harvest			survival to age x	rel. age composition (within sex)			survival to age x	rel. age composition (within sex)			proportional		Number of individuals		individuals					Sex and age composition		Number per year			cause-specific mortality rate per year		Proportion of all deaths				Population size (1 Sep)			Number harvested			Numbers killed by other reasons than harvest
Number of males in spring	240.62			Females		Males				Females	Males		lx	1.sep	spring		lx	1.sep	spring		F	M	F	M	F	M				F	M	F	M		F	M	F	M		Age class	F	M		F	M		F	M
Number of females in spring	759.38		0	0.72	OK	0.72	OK	0		1	1		1	0.279591	x		1	0.550525	x		0.294716	0.294716	294.716	294.716	212.195	212.195				0.294716	0.294716	3.70844	3.70844		0.0125831	0.0125831	0.0174766	0.0174766		0	294.716	294.716		208.487	208.487		3.70844	3.70844
Proportion of males in spring poopulation	0.24062		1	0.1	OK	0.77	OK	0		1	1		0.28	0.0782855	0.108668		0.28	0.154147	0.342949		0.0825203	0.0825203	82.5203	82.5203	8.25203	63.5407				0.0825203	0.0825203	1.03836	1.03836		0.0125831	0.0125831	0.125831	0.0163417		1	82.5203	82.5203		7.21367	62.5023		1.03836	1.03836
Calves born per year	589.431		2	0.1	OK	0.02	OK	0.57		1	1		0.252	0.0704569	0.0978013		0.0644	0.0354538	0.0788782		0.0742683	0.0189797	74.2683	18.9797	7.42683	0.379594		42.3329		0.0742683	0.0189797	0.934527	0.238824		0.0125831	0.0125831	0.125831	0.629156		2	74.2683	18.9797		6.4923	0.14077		0.934527	0.238824
Annual no of deer dying every year	589.431		3	0.1	OK	0.02	OK	0.82		1	1		0.2268	0.0634112	0.0880211		0.063112	0.0347447	0.0773006		0.0668415	0.0186001	66.8415	18.6001	6.68415	0.372002		54.81		0.0668415	0.0186001	0.841074	0.234047		0.0125831	0.0125831	0.125831	0.629156		3	66.8415	18.6001		5.84307	0.137955		0.841074	0.234047
Annual no of deer dying of other reasons than harvest	20		4	0.1	OK	0.02	OK	0.82		1	1		0.20412	0.0570701	0.079219		0.0618498	0.0340498	0.0757546		0.0601573	0.0182281	60.1573	18.2281	6.01573	0.364562		49.329		0.0601573	0.0182281	0.756967	0.229366		0.0125831	0.0125831	0.125831	0.629156		4	60.1573	18.2281		5.25877	0.135196		0.756967	0.229366
Number of individuals harvested	569.431		5	0.1	OK	0.02	OK	0.82		1	1		0.183708	0.0513631	0.0712971		0.0606128	0.0333688	0.0742395		0.0541416	0.0178635	54.1416	17.8635	5.41416	0.35727		44.3961		0.0541416	0.0178635	0.68127	0.224779		0.0125831	0.0125831	0.125831	0.629156		5	54.1416	17.8635		4.73289	0.132492		0.68127	0.224779
population size at 1. sept	1589.43		6	0.1	OK	0.02	OK	0.82		1	1		0.165337	0.0462268	0.0641674		0.0594005	0.0327015	0.0727547		0.0487274	0.0175063	48.7274	17.5063	4.87274	0.350125		39.9565		0.0487274	0.0175063	0.613143	0.220283		0.0125831	0.0125831	0.125831	0.629156		6	48.7274	17.5063		4.2596	0.129842		0.613143	0.220283
proportion of stags 8+ years in spring population	0.0415898		7	0.1	OK	0.02	OK	0.82		1	1		0.148803	0.0416041	0.0577507		0.0582125	0.0320474	0.0712996		0.0438547	0.0171561	43.8547	17.1561	4.38547	0.343123		35.9608		0.0438547	0.0171561	0.551829	0.215878		0.0125831	0.0125831	0.125831	0.629156		7	43.8547	17.1561		3.83364	0.127245		0.551829	0.215878
hinds 1+ year: stags 8+ year ratio in september	15.259		8	0.1	OK	0.02	OK	0.82		1	1		0.133923	0.0374437	0.0519756		0.0570482	0.0314065	0.0698737		0.0394692	0.016813	39.4692	16.813	3.94692	0.33626		32.3648		0.0394692	0.016813	0.496646	0.21156		0.0125831	0.0125831	0.125831	0.629156		8	39.4692	16.813		3.45028	0.1247		0.496646	0.21156
hind:stag ratio (1+ year), september)	3.15593		9	0.1	OK	0.5	OK	0.82		1	1		0.120531	0.0336993	0.046778		0.0559073	0.0307783	0.0684762		0.0355223	0.0164767	35.5223	16.4767	3.55223	8.23837		29.1283		0.0355223	0.0164767	0.446981	0.207329		0.0125831	0.0125831	0.125831	0.0251662		9	35.5223	16.4767		3.10525	8.03104		0.446981	0.207329
hind:stag ratio (1+ year), spring	4.28122		10	0.1	OK	0.5	OK	0.82		1	1		0.108478	0.0303294	0.0421002		0.0279536	0.0153892	0.0342381		0.0319701	0.00823837	31.9701	8.23837	3.19701	4.11919		26.2155		0.0319701	0.00823837	0.402283	0.103664		0.0125831	0.0125831	0.125831	0.0251662		10	31.9701	8.23837		2.79472	4.01552		0.402283	0.103664
Number of stags harvested at 5+years of age	17.8635		11	0.1	OK	0.5	OK	0.82		1	1		0.09763	0.0272965	0.0378902		0.0139768	0.00769459	0.017119		0.0287731	0.00411919	28.7731	4.11919	2.87731	2.05959		23.5939		0.0287731	0.00411919	0.362055	0.0518322		0.0125831	0.0125831	0.125831	0.0251662		11	28.7731	4.11919		2.51525	2.00776		0.362055	0.0518322
Number of stags harvested at 8+year of age	49.766		12	0.1	OK	0.5	OK	0.82		1	1		0.087867	0.0245668	0.0341012		0.00698841	0.00384729	0.00855952		0.0258958	0.00205959	25.8958	2.05959	2.58958	1.0298		21.2345		0.0258958	0.00205959	0.325849	0.0259161		0.0125831	0.0125831	0.125831	0.0251662		12	25.8958	2.05959		2.26373	1.00388		0.325849	0.0259161
			13	0.1	OK	0.5	OK	0.82		1	1		0.0790803	0.0221101	0.0306911		0.00349421	0.00192365	0.00427976		0.0233062	0.0010298	23.3062	1.0298	2.33062	0.514898		19.1111		0.0233062	0.0010298	0.293264	0.0129581		0.0125831	0.0125831	0.125831	0.0251662		13	23.3062	1.0298		2.03735	0.50194		0.293264	0.0129581
			14	0.1	OK	0.5	OK	0.82		1	1		0.0711722	0.0198991	0.027622		0.0017471	0.000961823	0.00213988		0.0209756	0.000514898	20.9756	0.514898	2.09756	0.257449		17.2		0.0209756	0.000514898	0.263938	0.00647903		0.0125831	0.0125831	0.125831	0.0251662		14	20.9756	0.514898		1.83362	0.25097		0.263938	0.00647903
			15	0.1	OK	0.5	OK	0.82		1	1		0.064055	0.0179092	0.0248598		0.000873551	0.000480912	0.00106994		0.018878	0.000257449	18.878	0.257449	1.8878	0.128725		15.48		0.018878	0.000257449	0.237544	0.00323951		0.0125831	0.0125831	0.125831	0.0251662		15	18.878	0.257449		1.65026	0.125485		0.237544	0.00323951
			16	0.1	OK	0.5	OK	0.82		1	1		0.0576495	0.0161183	0.0223738		0.000436776	0.000240456	0.00053497		0.0169902	0.000128725	16.9902	0.128725	1.69902	0.0643623		13.932		0.0169902	0.000128725	0.21379	0.00161976		0.0125831	0.0125831	0.125831	0.0251662		16	16.9902	0.128725		1.48523	0.0627425		0.21379	0.00161976
			17	0.1	OK	0.5	OK	0.82		1	1		0.0518846	0.0145065	0.0201364		0.000218388	0.000120228	0.000267485		0.0152912	6.43623e-05	15.2912	0.0643623	1.52912	0.0321811		12.5388		0.0152912	6.43623e-05	0.192411	0.000809878		0.0125831	0.0125831	0.125831	0.0251662		17	15.2912	0.0643623		1.33671	0.0313713		0.192411	0.000809878
			18	0.1	OK	0.5	OK	0.82		1	1		0.0466961	0.0130558	0.0181228		0.000109194	6.0114e-05	0.000133743		0.0137621	3.21811e-05	13.7621	0.0321811	1.37621	0.0160906		11.2849		0.0137621	3.21811e-05	0.17317	0.000404939		0.0125831	0.0125831	0.125831	0.0251662		18	13.7621	0.0321811		1.20304	0.0156856		0.17317	0.000404939
			19	0.1	OK	0.5	OK	0.82		1	1		0.0420265	0.0117502	0.0163105		5.4597e-05	3.0057e-05	6.68713e-05		0.0123859	1.60906e-05	12.3859	0.0160906	1.23859	0.00804529		10.1564		0.0123859	1.60906e-05	0.155853	0.00020247		0.0125831	0.0125831	0.125831	0.0251662		19	12.3859	0.0160906		1.08273	0.00784282		0.155853	0.00020247
			20	0.1	OK	0.5	OK	0.82		1	1		0.0378238	0.0105752	0.0146794		2.72985e-05	1.50285e-05	3.34356e-05		0.0111473	8.04529e-06	11.1473	0.00804529	1.11473	0.00402264		9.14077		0.0111473	8.04529e-06	0.140267	0.000101235		0.0125831	0.0125831	0.125831	0.0251662		20	11.1473	0.00804529		0.97446	0.00392141		0.140267	0.000101235
			21	0.1	OK	0.5	OK	0.82		1	1		0.0340415	0.00951768	0.0132115		1.36492e-05	7.51424e-06	1.67178e-05		0.0100325	4.02264e-06	10.0325	0.00402264	1.00325	0.00201132		8.22669		0.0100325	4.02264e-06	0.126241	5.06174e-05		0.0125831	0.0125831	0.125831	0.0251662		21	10.0325	0.00402264		0.877014	0.0019607		0.126241	5.06174e-05
			22	0.1	OK	0.5	OK	0.82		1	1		0.0306373	0.00856592	0.0118903		6.82462e-06	3.75712e-06	8.35891e-06		0.00902929	2.01132e-06	9.02929	0.00201132	0.902929	0.00100566		7.40402		0.00902929	2.01132e-06	0.113617	2.53087e-05		0.0125831	0.0125831	0.125831	0.0251662		22	9.02929	0.00201132		0.789313	0.000980352		0.113617	2.53087e-05
			23	0.1	OK	0.5	OK	0.82		1	1		0.0275736	0.00770932	0.0107013		3.41231e-06	1.87856e-06	4.17945e-06		0.00812636	1.00566e-06	8.12636	0.00100566	0.812636	0.00050283		6.66362		0.00812636	1.00566e-06	0.102255	1.26543e-05		0.0125831	0.0125831	0.125831	0.0251662		23	8.12636	0.00100566		0.710381	0.000490176		0.102255	1.26543e-05
			24	1	OK	1	OK	0.82		1	1		0.0248162	0.00693839	0.00963118		1.70615e-06	9.39281e-07	2.08973e-06		0.00731373	5.0283e-07	7.31373	0.00050283	7.31373	0.00050283		5.99726		0.00731373	5.0283e-07	0.0920295	6.32717e-06		0.0125831	0.0125831	0.0125831	0.0125831		24	7.31373	0.00050283		7.2217	0.000496503		0.0920295	6.32717e-06
													3.57665	1	1		1.81645	1	1																						1054.1	535.336		281.452	287.979		13.2638	6.73619
			sum (age 1-24):																		0.75938	0.24062	759.38	240.62	82.5203	82.5203				0.75938	0.24062	9.55537	3.02775	12.5831								1589.43			569.431			20
			sum (age 0-24)																		1.0541	0.535336	1054.1	535.336	294.716	294.716				1.0541	0.535336	13.2638	6.73619	20
			sum (age 1-24):																			1		1000		165.041					1		12.5831
			sum (age 0-24)																			1.58943		1589.43		589.431		536.458			1.58943		20
Population growth trajectory (female segment of population)
			0	1	2	3	4	5	6	7	8	9	10	11	12	13	14	15	16	17	18	19	20	21	22	23	24	25	26	27	28	29	30	31	32	33	34	35	36	37	38	39	40	41	42	43	44	45	46
		0	294.716	268.229	268.229	266.327	263.864	261.51	259.162	256.809	254.456	252.103	249.749	247.396	245.041	242.687	240.332	237.977	235.621	233.265	230.909	228.552	226.195	223.838	221.48	219.122	216.763	214.405	212.288	210.147	208.018	205.911	203.823	201.753	199.702	197.67	195.657	193.663	191.687	189.73	187.792	185.873	183.972	182.091	180.228	178.384	176.559	174.753	172.966
		1	82.5203	82.5203	75.1041	75.1041	74.5715	73.8818	73.2229	72.5653	71.9065	71.2477	70.5888	69.9299	69.2708	68.6116	67.9523	67.2929	66.6335	65.9739	65.3142	64.6545	63.9946	63.3346	62.6745	62.0144	61.3541	60.6937	60.0333	59.4406	58.8411	58.2451	57.6551	57.0704	56.4909	55.9167	55.3477	54.784	54.2255	53.6723	53.1244	52.5818	52.0444	51.5123	50.9854	50.4639	49.9476	49.4365	48.9308
		2	74.2683	74.2683	74.2683	67.5937	67.5937	67.1143	66.4936	65.9006	65.3087	64.7159	64.1229	63.5299	62.9369	62.3437	61.7504	61.1571	60.5637	59.9701	59.3765	58.7828	58.189	57.5951	57.0011	56.4071	55.8129	55.2187	54.6244	54.0299	53.4965	52.957	52.4205	51.8896	51.3633	50.8418	50.325	49.8129	49.3056	48.803	48.3051	47.812	47.3236	46.8399	46.361	45.8869	45.4175	44.9528	44.4929
		3	66.8415	66.8415	66.8415	66.8415	60.8343	60.8343	60.4029	59.8443	59.3106	58.7779	58.2443	57.7106	57.177	56.6432	56.1093	55.5754	55.0414	54.5073	53.9731	53.4389	52.9045	52.3701	51.8356	51.301	50.7664	50.2316	49.6968	49.1619	48.6269	48.1469	47.6613	47.1785	46.7006	46.227	45.7576	45.2925	44.8316	44.375	43.9227	43.4746	43.0308	42.5912	42.1559	41.7249	41.2982	40.8757	40.4575
		4	60.1573	60.1573	60.1573	60.1573	60.1573	54.7509	54.7509	54.3626	53.8599	53.3795	52.9001	52.4198	51.9396	51.4593	50.9789	50.4984	50.0179	49.5372	49.0566	48.5758	48.095	47.6141	47.1331	46.652	46.1709	45.6897	45.2085	44.7271	44.2457	43.7642	43.3322	42.8951	42.4606	42.0306	41.6043	41.1819	40.7632	40.3485	39.9375	39.5304	39.1271	38.7277	38.3321	37.9404	37.5524	37.1684	36.7881
		5	54.1416	54.1416	54.1416	54.1416	54.1416	54.1416	49.2758	49.2758	48.9263	48.4739	48.0416	47.6101	47.1779	46.7456	46.3133	45.881	45.4486	45.0161	44.5835	44.1509	43.7182	43.2855	42.8527	42.4198	41.9868	41.5538	41.1208	40.6876	40.2544	39.8212	39.3878	38.999	38.6056	38.2146	37.8275	37.4439	37.0637	36.6869	36.3136	35.9438	35.5774	35.2144	34.8549	34.4989	34.1463	33.7972	33.4515
		6	48.7274	48.7274	48.7274	48.7274	48.7274	48.7274	48.7274	44.3482	44.3482	44.0337	43.6265	43.2374	42.8491	42.4601	42.0711	41.682	41.2929	40.9037	40.5145	40.1252	39.7358	39.3464	38.9569	38.5674	38.1778	37.7882	37.3985	37.0087	36.6189	36.229	35.839	35.449	35.0991	34.7451	34.3931	34.0448	33.6995	33.3573	33.0182	32.6823	32.3494	32.0196	31.693	31.3694	31.049	30.7317	30.4175
		7	43.8547	43.8547	43.8547	43.8547	43.8547	43.8547	43.8547	43.8547	39.9134	39.9134	39.6303	39.2638	38.9137	38.5642	38.2141	37.864	37.5138	37.1636	36.8133	36.463	36.1126	35.7622	35.4118	35.0612	34.7107	34.36	34.0093	33.6586	33.3078	32.957	32.6061	32.2551	31.9041	31.5892	31.2706	30.9538	30.6403	30.3295	30.0216	29.7164	29.414	29.1144	28.8177	28.5237	28.2325	27.9441	27.6585
		8	39.4692	39.4692	39.4692	39.4692	39.4692	39.4692	39.4692	39.4692	39.4692	35.9221	35.9221	35.6673	35.3374	35.0223	34.7077	34.3927	34.0776	33.7624	33.4472	33.132	32.8167	32.5014	32.186	31.8706	31.5551	31.2396	30.924	30.6084	30.2927	29.977	29.6613	29.3455	29.0296	28.7137	28.4303	28.1435	27.8584	27.5763	27.2966	27.0194	26.7448	26.4726	26.203	25.9359	25.6713	25.4092	25.1497
		9	35.5223	35.5223	35.5223	35.5223	35.5223	35.5223	35.5223	35.5223	35.5223	35.5223	32.3298	32.3298	32.1006	31.8037	31.5201	31.237	30.9534	30.6698	30.3862	30.1025	29.8188	29.535	29.2512	28.9674	28.6835	28.3996	28.1156	27.8316	27.5476	27.2635	26.9793	26.6952	26.4109	26.1267	25.8424	25.5872	25.3291	25.0726	24.8186	24.5669	24.3175	24.0703	23.8254	23.5827	23.3423	23.1042	22.8683
		10	31.9701	31.9701	31.9701	31.9701	31.9701	31.9701	31.9701	31.9701	31.9701	31.9701	31.9701	29.0969	29.0969	28.8905	28.6233	28.3681	28.1133	27.8581	27.6028	27.3476	27.0923	26.8369	26.5815	26.3261	26.0707	25.8152	25.5596	25.3041	25.0485	24.7928	24.5371	24.2814	24.0256	23.7698	23.514	23.2581	23.0285	22.7962	22.5653	22.3368	22.1102	21.8857	21.6633	21.4428	21.2244	21.0081	20.7938
		11	28.7731	28.7731	28.7731	28.7731	28.7731	28.7731	28.7731	28.7731	28.7731	28.7731	28.7731	28.7731	26.1872	26.1872	26.0015	25.761	25.5313	25.3019	25.0722	24.8425	24.6128	24.383	24.1532	23.9234	23.6935	23.4636	23.2337	23.0037	22.7737	22.5436	22.3135	22.0834	21.8533	21.6231	21.3929	21.1626	20.9323	20.7257	20.5166	20.3088	20.1031	19.8992	19.6972	19.4969	19.2985	19.102	18.9073
		12	25.8958	25.8958	25.8958	25.8958	25.8958	25.8958	25.8958	25.8958	25.8958	25.8958	25.8958	25.8958	25.8958	23.5685	23.5685	23.4013	23.1849	22.9781	22.7717	22.565	22.3583	22.1515	21.9447	21.7379	21.531	21.3242	21.1172	20.9103	20.7033	20.4963	20.2893	20.0822	19.8751	19.6679	19.4608	19.2536	19.0463	18.8391	18.6531	18.4649	18.2779	18.0928	17.9093	17.7274	17.5472	17.3687	17.1918
		13	23.3062	23.3062	23.3062	23.3062	23.3062	23.3062	23.3062	23.3062	23.3062	23.3062	23.3062	23.3062	23.3062	23.3062	21.2116	21.2116	21.0612	20.8664	20.6803	20.4946	20.3085	20.1225	19.9364	19.7503	19.5641	19.3779	19.1917	19.0055	18.8193	18.633	18.4467	18.2603	18.074	17.8876	17.7011	17.5147	17.3282	17.1417	16.9552	16.7878	16.6185	16.4501	16.2835	16.1184	15.9547	15.7925	15.6318
		14	20.9756	20.9756	20.9756	20.9756	20.9756	20.9756	20.9756	20.9756	20.9756	20.9756	20.9756	20.9756	20.9756	20.9756	20.9756	19.0905	19.0905	18.9551	18.7798	18.6123	18.4451	18.2777	18.1102	17.9427	17.7752	17.6077	17.4401	17.2726	17.105	16.9373	16.7697	16.602	16.4343	16.2666	16.0988	15.931	15.7632	15.5954	15.4275	15.2596	15.109	14.9566	14.8051	14.6552	14.5065	14.3592	14.2133
		15	18.878	18.878	18.878	18.878	18.878	18.878	18.878	18.878	18.878	18.878	18.878	18.878	18.878	18.878	18.878	18.878	17.1814	17.1814	17.0596	16.9018	16.7511	16.6006	16.4499	16.2992	16.1485	15.9977	15.8469	15.6961	15.5453	15.3945	15.2436	15.0927	14.9418	14.7909	14.6399	14.4889	14.3379	14.1869	14.0358	13.8848	13.7337	13.5981	13.4609	13.3246	13.1896	13.0559	12.9233
		16	16.9902	16.9902	16.9902	16.9902	16.9902	16.9902	16.9902	16.9902	16.9902	16.9902	16.9902	16.9902	16.9902	16.9902	16.9902	16.9902	16.9902	15.4633	15.4633	15.3536	15.2116	15.0759	14.9405	14.8049	14.6693	14.5336	14.3979	14.2622	14.1265	13.9908	13.855	13.7192	13.5834	13.4476	13.3118	13.1759	13.04	12.9041	12.7682	12.6323	12.4963	12.3603	12.2383	12.1149	11.9921	11.8707	11.7503
		17	15.2912	15.2912	15.2912	15.2912	15.2912	15.2912	15.2912	15.2912	15.2912	15.2912	15.2912	15.2912	15.2912	15.2912	15.2912	15.2912	15.2912	15.2912	13.9169	13.9169	13.8182	13.6905	13.5684	13.4465	13.3244	13.2023	13.0803	12.9581	12.836	12.7139	12.5917	12.4695	12.3473	12.2251	12.1029	11.9806	11.8583	11.736	11.6137	11.4914	11.369	11.2467	11.1243	11.0145	10.9034	10.7929	10.6836
		18	13.7621	13.7621	13.7621	13.7621	13.7621	13.7621	13.7621	13.7621	13.7621	13.7621	13.7621	13.7621	13.7621	13.7621	13.7621	13.7621	13.7621	13.7621	13.7621	12.5252	12.5252	12.4364	12.3214	12.2115	12.1018	11.992	11.8821	11.7722	11.6623	11.5524	11.4425	11.3325	11.2226	11.1126	11.0026	10.8926	10.7825	10.6725	10.5624	10.4523	10.3422	10.2321	10.122	10.0119	9.91302	9.81303	9.71363
		19	12.3859	12.3859	12.3859	12.3859	12.3859	12.3859	12.3859	12.3859	12.3859	12.3859	12.3859	12.3859	12.3859	12.3859	12.3859	12.3859	12.3859	12.3859	12.3859	12.3859	11.2727	11.2727	11.1928	11.0893	10.9904	10.8917	10.7928	10.6939	10.595	10.4961	10.3972	10.2982	10.1993	10.1003	10.0013	9.90233	9.80331	9.70429	9.60524	9.50619	9.40711	9.30802	9.20892	9.1098	9.01067	8.92172	8.83173
		20	11.1473	11.1473	11.1473	11.1473	11.1473	11.1473	11.1473	11.1473	11.1473	11.1473	11.1473	11.1473	11.1473	11.1473	11.1473	11.1473	11.1473	11.1473	11.1473	11.1473	11.1473	10.1454	10.1454	10.0735	9.98034	9.89133	9.80249	9.7135	9.62451	9.5355	9.44649	9.35745	9.26841	9.17935	9.09028	9.00119	8.9121	8.82298	8.73386	8.64472	8.55557	8.4664	8.37722	8.28803	8.19882	8.1096	8.02954
		21	10.0325	10.0325	10.0325	10.0325	10.0325	10.0325	10.0325	10.0325	10.0325	10.0325	10.0325	10.0325	10.0325	10.0325	10.0325	10.0325	10.0325	10.0325	10.0325	10.0325	10.0325	10.0325	9.1309	9.1309	9.06615	8.98231	8.9022	8.82224	8.74215	8.66206	8.58195	8.50184	8.42171	8.34157	8.26142	8.18125	8.10107	8.02089	7.94068	7.86047	7.78025	7.70001	7.61976	7.5395	7.45923	7.37894	7.29864
		22	9.02929	9.02929	9.02929	9.02929	9.02929	9.02929	9.02929	9.02929	9.02929	9.02929	9.02929	9.02929	9.02929	9.02929	9.02929	9.02929	9.02929	9.02929	9.02929	9.02929	9.02929	9.02929	9.02929	8.21781	8.21781	8.15953	8.08408	8.01198	7.94002	7.86794	7.79585	7.72376	7.65165	7.57954	7.50741	7.43527	7.36313	7.29097	7.2188	7.14662	7.07442	7.00222	6.93001	6.85778	6.78555	6.7133	6.64105
		23	8.12636	8.12636	8.12636	8.12636	8.12636	8.12636	8.12636	8.12636	8.12636	8.12636	8.12636	8.12636	8.12636	8.12636	8.12636	8.12636	8.12636	8.12636	8.12636	8.12636	8.12636	8.12636	8.12636	8.12636	7.39603	7.39603	7.34358	7.27567	7.21078	7.14602	7.08114	7.01627	6.95138	6.88649	6.82158	6.75667	6.69175	6.62681	6.56187	6.49692	6.43195	6.36698	6.302	6.23701	6.17201	6.10699	6.04197
		24	7.31373	7.31373	7.31373	7.31373	7.31373	7.31373	7.31373	7.31373	7.31373	7.31373	7.31373	7.31373	7.31373	7.31373	7.31373	7.31373	7.31373	7.31373	7.31373	7.31373	7.31373	7.31373	7.31373	7.31373	7.31373	6.65643	6.65643	6.60922	6.5481	6.4897	6.43141	6.37303	6.31464	6.25624	6.19784	6.13943	6.081	6.02257	5.96413	5.90568	5.84723	5.78876	5.73028	5.6718	5.61331	5.55481	5.4963
			1054.1	1027.61	1020.19	1011.62	1002.61	993.684	984.759	975.829	966.898	957.966	949.033	940.098	931.162	922.225	913.286	904.346	895.405	886.462	877.518	868.572	859.625	850.677	841.728	832.777	823.825	814.871	806.75	798.613	790.53	782.524	774.589	766.724	758.932	751.21	743.56	735.981	728.474	721.038	713.673	706.38	699.158	692.007	684.929	677.921	670.985	664.121	657.328
	Fecundity
		1		0	0	0	0	0	0	0	0	0	0	0	0	0	0	0	0	0	0	0	0	0	0	0	0	0	0	0	0	0	0	0	0	0	0	0	0	0	0	0	0	0	0	0	0	0	0
		2		42.3329	42.3329	38.5284	38.5284	38.2552	37.9014	37.5634	37.226	36.888	36.5501	36.2121	35.874	35.5359	35.1977	34.8595	34.5213	34.183	33.8446	33.5062	33.1677	32.8292	32.4907	32.152	31.8134	31.4747	31.1359	30.7971	30.493	30.1855	29.8797	29.5771	29.2771	28.9798	28.6852	28.3934	28.1042	27.8177	27.5339	27.2528	26.9744	26.6988	26.4258	26.1555	25.888	25.6231	25.3609
		3		54.81	54.81	54.81	49.8841	49.8841	49.5304	49.0723	48.6347	48.1978	47.7603	47.3227	46.8851	46.4474	46.0096	45.5718	45.1339	44.696	44.258	43.8199	43.3817	42.9435	42.5052	42.0668	41.6284	41.1899	40.7514	40.3128	39.8741	39.4805	39.0822	38.6864	38.2945	37.9061	37.5212	37.1398	36.7619	36.3875	36.0166	35.6492	35.2852	34.9248	34.5679	34.2144	33.8645	33.5181	33.1752
		4		49.329	49.329	49.329	49.329	44.8957	44.8957	44.5773	44.1651	43.7712	43.3781	42.9843	42.5905	42.1966	41.8027	41.4087	41.0146	40.6205	40.2264	39.8322	39.4379	39.0435	38.6491	38.2547	37.8602	37.4656	37.0709	36.6763	36.2815	35.8867	35.5324	35.174	34.8177	34.4651	34.1155	33.7691	33.4259	33.0857	32.7488	32.4149	32.0842	31.7567	31.4323	31.1111	30.793	30.4781	30.1663
		5		44.3961	44.3961	44.3961	44.3961	44.3961	40.4061	40.4061	40.1196	39.7486	39.3941	39.0403	38.6858	38.3314	37.9769	37.6224	37.2678	36.9132	36.5585	36.2037	35.8489	35.4941	35.1392	34.7842	34.4292	34.0741	33.719	33.3639	33.0086	32.6533	32.298	31.9792	31.6566	31.336	31.0186	30.704	30.3922	30.0833	29.7772	29.4739	29.1734	28.8758	28.581	28.2891	28	27.7137	27.4303
		6		39.9565	39.9565	39.9565	39.9565	39.9565	39.9565	36.3655	36.3655	36.1076	35.7737	35.4547	35.1362	34.8173	34.4983	34.1792	33.8602	33.541	33.2219	32.9026	32.5834	32.264	31.9447	31.6253	31.3058	30.9863	30.6667	30.3471	30.0275	29.7078	29.388	29.0682	28.7812	28.4909	28.2024	27.9167	27.6336	27.353	27.0749	26.7994	26.5265	26.2561	25.9882	25.7229	25.4602	25.2	24.9423
		7		35.9608	35.9608	35.9608	35.9608	35.9608	35.9608	35.9608	32.729	32.729	32.4969	32.1963	31.9092	31.6226	31.3355	31.0484	30.7613	30.4741	30.1869	29.8997	29.6124	29.325	29.0376	28.7502	28.4627	28.1752	27.8877	27.6001	27.3124	27.0247	26.737	26.4492	26.1614	25.9031	25.6419	25.3821	25.125	24.8702	24.6177	24.3675	24.1195	23.8738	23.6305	23.3894	23.1506	22.9142	22.68
		8		32.3648	32.3648	32.3648	32.3648	32.3648	32.3648	32.3648	32.3648	29.4561	29.4561	29.2472	28.9767	28.7183	28.4603	28.202	27.9436	27.6852	27.4267	27.1682	26.9097	26.6511	26.3925	26.1339	25.8752	25.6165	25.3577	25.0989	24.8401	24.5812	24.3222	24.0633	23.8043	23.5453	23.3128	23.0777	22.8439	22.6125	22.3832	22.1559	21.9307	21.7076	21.4865	21.2674	21.0505	20.8356	20.6227
		9		29.1283	29.1283	29.1283	29.1283	29.1283	29.1283	29.1283	29.1283	29.1283	26.5105	26.5105	26.3225	26.079	25.8465	25.6143	25.3818	25.1492	24.9167	24.6841	24.4514	24.2187	23.986	23.7533	23.5205	23.2877	23.0548	22.8219	22.589	22.356	22.1231	21.89	21.657	21.4239	21.1907	20.9815	20.7699	20.5595	20.3513	20.1449	19.9403	19.7376	19.5368	19.3378	19.1407	18.9454	18.752
		10		26.2155	26.2155	26.2155	26.2155	26.2155	26.2155	26.2155	26.2155	26.2155	26.2155	23.8594	23.8594	23.6902	23.4711	23.2618	23.0529	22.8436	22.6343	22.425	22.2157	22.0063	21.7969	21.5874	21.3779	21.1684	20.9589	20.7493	20.5397	20.3301	20.1204	19.9107	19.701	19.4913	19.2815	19.0717	18.8834	18.6929	18.5036	18.3162	18.1304	17.9463	17.7639	17.5831	17.404	17.2266	17.0509
		11		23.5939	23.5939	23.5939	23.5939	23.5939	23.5939	23.5939	23.5939	23.5939	23.5939	23.5939	21.4735	21.4735	21.3212	21.124	20.9356	20.7476	20.5592	20.3709	20.1825	19.9941	19.8056	19.6172	19.4287	19.2402	19.0516	18.863	18.6744	18.4858	18.2971	18.1084	17.9197	17.7309	17.5421	17.3533	17.1645	16.995	16.8236	16.6532	16.4845	16.3174	16.1517	15.9875	15.8248	15.6636	15.504
		12		21.2345	21.2345	21.2345	21.2345	21.2345	21.2345	21.2345	21.2345	21.2345	21.2345	21.2345	21.2345	19.3261	19.3261	19.1891	19.0116	18.8421	18.6728	18.5033	18.3338	18.1642	17.9947	17.8251	17.6555	17.4858	17.3161	17.1464	16.9767	16.807	16.6372	16.4674	16.2976	16.1277	15.9578	15.7879	15.618	15.448	15.2955	15.1413	14.9879	14.8361	14.6856	14.5365	14.3887	14.2423	14.0973
		13		19.1111	19.1111	19.1111	19.1111	19.1111	19.1111	19.1111	19.1111	19.1111	19.1111	19.1111	19.1111	19.1111	17.3935	17.3935	17.2702	17.1105	16.9579	16.8056	16.653	16.5004	16.3478	16.1952	16.0426	15.8899	15.7372	15.5845	15.4318	15.279	15.1263	14.9735	14.8206	14.6678	14.5149	14.362	14.2091	14.0562	13.9032	13.766	13.6271	13.4891	13.3525	13.2171	13.0829	12.9499	12.8181
		14		17.2	17.2	17.2	17.2	17.2	17.2	17.2	17.2	17.2	17.2	17.2	17.2	17.2	17.2	15.6542	15.6542	15.5432	15.3994	15.2621	15.125	14.9877	14.8504	14.713	14.5757	14.4383	14.3009	14.1635	14.0261	13.8886	13.7511	13.6136	13.4761	13.3386	13.201	13.0634	12.9258	12.7882	12.6506	12.5129	12.3894	12.2644	12.1402	12.0172	11.8954	11.7746	11.6549
		15		15.48	15.48	15.48	15.48	15.48	15.48	15.48	15.48	15.48	15.48	15.48	15.48	15.48	15.48	15.48	14.0888	14.0888	13.9888	13.8595	13.7359	13.6125	13.4889	13.3653	13.2417	13.1181	12.9945	12.8708	12.7472	12.6235	12.4998	12.376	12.2523	12.1285	12.0047	11.8809	11.7571	11.6333	11.5094	11.3855	11.2616	11.1504	11.038	10.9262	10.8155	10.7058	10.5971
		16		13.932	13.932	13.932	13.932	13.932	13.932	13.932	13.932	13.932	13.932	13.932	13.932	13.932	13.932	13.932	13.932	12.6799	12.6799	12.59	12.4735	12.3623	12.2512	12.14	12.0288	11.9176	11.8063	11.695	11.5837	11.4724	11.3611	11.2498	11.1384	11.027	10.9157	10.8043	10.6928	10.5814	10.4699	10.3585	10.247	10.1355	10.0354	9.93418	9.83356	9.73395	9.63523
		17		12.5388	12.5388	12.5388	12.5388	12.5388	12.5388	12.5388	12.5388	12.5388	12.5388	12.5388	12.5388	12.5388	12.5388	12.5388	12.5388	12.5388	11.4119	11.4119	11.331	11.2262	11.1261	11.0261	10.926	10.8259	10.7258	10.6257	10.5255	10.4254	10.3252	10.225	10.1248	10.0246	9.92434	9.82409	9.72383	9.62355	9.52325	9.42294	9.32261	9.22227	9.12191	9.03186	8.94076	8.8502	8.76056
		18		11.2849	11.2849	11.2849	11.2849	11.2849	11.2849	11.2849	11.2849	11.2849	11.2849	11.2849	11.2849	11.2849	11.2849	11.2849	11.2849	11.2849	11.2849	10.2707	10.2707	10.1979	10.1036	10.0134	9.92351	9.83342	9.74333	9.65323	9.56311	9.47298	9.38283	9.29268	9.2025	9.11232	9.02212	8.93191	8.84168	8.75144	8.66119	8.57092	8.48064	8.39035	8.30004	8.20972	8.12867	8.04668	7.96518
		19		10.1564	10.1564	10.1564	10.1564	10.1564	10.1564	10.1564	10.1564	10.1564	10.1564	10.1564	10.1564	10.1564	10.1564	10.1564	10.1564	10.1564	10.1564	10.1564	9.24363	9.24363	9.17808	9.0932	9.0121	8.93116	8.85008	8.769	8.6879	8.6068	8.52568	8.44455	8.36341	8.28225	8.20109	8.11991	8.03872	7.95751	7.8763	7.79507	7.71383	7.63258	7.55132	7.47004	7.38875	7.31581	7.24202
		20		9.14077	9.14077	9.14077	9.14077	9.14077	9.14077	9.14077	9.14077	9.14077	9.14077	9.14077	9.14077	9.14077	9.14077	9.14077	9.14077	9.14077	9.14077	9.14077	9.14077	8.31927	8.31927	8.26027	8.18388	8.11089	8.03804	7.96507	7.8921	7.81911	7.74612	7.67311	7.6001	7.52707	7.45403	7.38098	7.30792	7.23485	7.16176	7.08867	7.01556	6.94245	6.86932	6.79618	6.72303	6.64987	6.58423
		21		8.22669	8.22669	8.22669	8.22669	8.22669	8.22669	8.22669	8.22669	8.22669	8.22669	8.22669	8.22669	8.22669	8.22669	8.22669	8.22669	8.22669	8.22669	8.22669	8.22669	8.22669	7.48734	7.48734	7.43424	7.36549	7.2998	7.23424	7.16856	7.10289	7.0372	6.97151	6.9058	6.84009	6.77436	6.70863	6.64288	6.57713	6.51136	6.44559	6.3798	6.31401	6.2482	6.18239	6.11657	6.05073	5.98489
		22		7.40402	7.40402	7.40402	7.40402	7.40402	7.40402	7.40402	7.40402	7.40402	7.40402	7.40402	7.40402	7.40402	7.40402	7.40402	7.40402	7.40402	7.40402	7.40402	7.40402	7.40402	7.40402	6.73861	6.73861	6.69082	6.62894	6.56982	6.51081	6.45171	6.3926	6.33348	6.27436	6.21522	6.15608	6.09692	6.03776	5.97859	5.91941	5.86023	5.80103	5.74182	5.68261	5.62338	5.56415	5.50491	5.44566
		23		6.66362	6.66362	6.66362	6.66362	6.66362	6.66362	6.66362	6.66362	6.66362	6.66362	6.66362	6.66362	6.66362	6.66362	6.66362	6.66362	6.66362	6.66362	6.66362	6.66362	6.66362	6.66362	6.66362	6.06475	6.06475	6.02174	5.96605	5.91284	5.85973	5.80654	5.75334	5.70013	5.64692	5.5937	5.54047	5.48723	5.43399	5.38073	5.32747	5.2742	5.22093	5.16764	5.11435	5.06105	5.00774	4.95442
		24		5.99726	5.99726	5.99726	5.99726	5.99726	5.99726	5.99726	5.99726	5.99726	5.99726	5.99726	5.99726	5.99726	5.99726	5.99726	5.99726	5.99726	5.99726	5.99726	5.99726	5.99726	5.99726	5.99726	5.99726	5.45827	5.45827	5.41956	5.36944	5.32156	5.27376	5.22588	5.178	5.13012	5.08223	5.03433	4.98642	4.93851	4.89059	4.84266	4.79473	4.74678	4.69883	4.65088	4.60291	4.55494	4.50696
				536.458	536.458	532.653	527.727	523.021	518.323	513.618	508.912	504.206	499.499	494.791	490.083	485.374	480.664	475.953	471.242	466.53	461.818	457.104	452.39	447.675	442.96	438.244	433.527	428.809	424.576	420.293	416.036	411.822	407.646	403.506	399.405	395.341	391.314	387.325	383.374	379.46	375.584	371.746	367.945	364.182	360.456	356.768	353.118	349.506	345.931
[truncated: 54 more columns]

## Sheet: 4A_natural
Insert input parameters in yellow-colored cells (all other cells are locked for editing)
Female proportion of calves	0.5
Population size (spring)	1000
Mean annual mortality rate: other reasons than harvest (relative to spring population size)	0.02												Lifetables calculated from sex-specific annual mortality
Mean annual mortality rate: other reasons than harvest (relative to autumn population size)	0.0142415
Lampda (annual growth [multiplication] rate)	0.997525												Females				Males				Population composition (1 Sept)				Total number of deaths per year			Number of calves produced per age class		Non-harvest mortality											Standing crop:			Harvested			Killed by other reasons than harvest
Population size in spring	1000		Age class	Annual mortality rates				Fecundity (offspring per hind)		Selection values for other death causes than harvest			survival to age x	rel. age composition (within sex)			survival to age x	rel. age composition (within sex)			proportional		Number of individuals		individuals					Sex and age composition		Number per year			cause-specific mortality rate per year		Proportion of all deaths				Population size (1 Sep)			Number harvested			Numbers killed by other reasons than harvest
Number of males in spring	388.509			Females		Males				Females	Males		lx	1.sep	spring		lx	1.sep	spring		F	M	F	M	F	M				F	M	F	M		F	M	F	M		Age class	F	M		F	M		F	M
Number of females in spring	611.491		0	0.5	OK	0.5	OK	0		1	1		1	0.248471	x		1	0.342269	x		0.202172	0.202172	202.172	202.172	101.086	101.086				0.202172	0.202172	2.87924	2.87924		0.0142415	0.0142415	0.0284831	0.0284831		0	202.172	202.172		98.2066	98.2066		2.87924	2.87924
Proportion of males in spring poopulation	0.388509		1	0.163	OK	0.26	OK	0		1	1		0.5	0.124236	0.165311		0.5	0.171134	0.260189		0.101086	0.101086	101.086	101.086	16.477	26.2823				0.101086	0.101086	1.43962	1.43962		0.0142415	0.0142415	0.0873713	0.0547751		1	101.086	101.086		15.0374	24.8427		1.43962	1.43962
Calves born per year	404.343		2	0.163	OK	0.26	OK	0.57		1	1		0.4185	0.103985	0.138365		0.37	0.12664	0.19254		0.0846089	0.0748035	84.6089	74.8035	13.7912	19.4489		48.2271		0.0846089	0.0748035	1.20496	1.06532		0.0142415	0.0142415	0.0873713	0.0547751		2	84.6089	74.8035		12.5863	18.3836		1.20496	1.06532
Annual no of deer dying every year	404.343		3	0.163	OK	0.26	OK	0.82		1	1		0.350284	0.0870356	0.115811		0.2738	0.0937132	0.14248		0.0708176	0.0553546	70.8176	55.3546	11.5433	14.3922		58.0705		0.0708176	0.0553546	1.00855	0.788335		0.0142415	0.0142415	0.0873713	0.0547751		3	70.8176	55.3546		10.5347	13.6039		1.00855	0.788335
Annual no of deer dying of other reasons than harvest	20		4	0.163	OK	0.26	OK	0.82		1	1		0.293188	0.0728488	0.0969342		0.202612	0.0693478	0.105435		0.0592744	0.0409624	59.2744	40.9624	9.66172	10.6502		48.605		0.0592744	0.0409624	0.844158	0.583368		0.0142415	0.0142415	0.0873713	0.0547751		4	59.2744	40.9624		8.81756	10.0669		0.844158	0.583368
Number of individuals harvested	384.343		5	0.163	OK	0.26	OK	0.82		1	1		0.245398	0.0609745	0.0811339		0.149933	0.0513174	0.0780218		0.0496126	0.0303122	49.6126	30.3122	8.08686	7.88117		40.6824		0.0496126	0.0303122	0.70656	0.431692		0.0142415	0.0142415	0.0873713	0.0547751		5	49.6126	30.3122		7.3803	7.44948		0.70656	0.431692
population size at 1. sept	1404.34		6	0.163	OK	0.26	OK	0.82		1	1		0.205399	0.0510356	0.0679091		0.11095	0.0379749	0.0577361		0.0415258	0.022431	41.5258	22.431	6.7687	5.83207		34.0511		0.0415258	0.022431	0.591391	0.319452		0.0142415	0.0142415	0.0873713	0.0547751		6	41.5258	22.431		6.17731	5.51261		0.591391	0.319452
proportion of stags 8+ years in spring population	0.053666		7	0.163	OK	0.26	OK	0.82		1	1		0.171919	0.0427168	0.0568399		0.0821032	0.0281014	0.0427248		0.0347571	0.016599	34.7571	16.599	5.6654	4.31573		28.5008		0.0347571	0.016599	0.494994	0.236395		0.0142415	0.0142415	0.0873713	0.0547751		7	34.7571	16.599		5.17041	4.07933		0.494994	0.236395
hinds 1+ year: stags 8+ year ratio in september	13.0214		8	0.163	OK	0.26	OK	0.82		1	1		0.143896	0.035754	0.047575		0.0607564	0.020795	0.0316163		0.0290917	0.0122832	29.0917	12.2832	4.74194	3.19364		23.8552		0.0290917	0.0122832	0.41431	0.174932		0.0142415	0.0142415	0.0873713	0.0547751		8	29.0917	12.2832		4.32763	3.01871		0.41431	0.174932
hind:stag ratio (1+ year), september)	1.57394		9	0.163	OK	0.26	OK	0.82		1	1		0.120441	0.0299261	0.0398203		0.0449597	0.0153883	0.0233961		0.0243497	0.00908959	24.3497	9.08959	3.96901	2.36329		19.9668		0.0243497	0.00908959	0.346777	0.12945		0.0142415	0.0142415	0.0873713	0.0547751		9	24.3497	9.08959		3.62223	2.23384		0.346777	0.12945
hind:stag ratio (1+ year), spring	1.7758		10	0.163	OK	0.26	OK	0.82		1	1		0.100809	0.0250481	0.0333296		0.0332702	0.0113874	0.0173131		0.0203807	0.0067263	20.3807	6.7263	3.32206	1.74884		16.7122		0.0203807	0.0067263	0.290253	0.0957927		0.0142415	0.0142415	0.0873713	0.0547751		10	20.3807	6.7263		3.03181	1.65304		0.290253	0.0957927
Number of stags harvested at 5+years of age	30.3122		11	0.163	OK	0.26	OK	0.82		1	1		0.0843771	0.0209653	0.0278968		0.02462	0.00842665	0.0128117		0.0170587	0.00497746	17.0587	4.97746	2.78056	1.29414		13.9881		0.0170587	0.00497746	0.242941	0.0708866		0.0142415	0.0142415	0.0873713	0.0547751		11	17.0587	4.97746		2.53762	1.22325		0.242941	0.0708866
Number of stags harvested at 8+year of age	46.9605		12	0.163	OK	0.26	OK	0.82		1	1		0.0706236	0.0175479	0.0233497		0.0182188	0.00623572	0.00948065		0.0142781	0.00368332	14.2781	3.68332	2.32733	0.957663		11.708		0.0142781	0.00368332	0.203342	0.0524561		0.0142415	0.0142415	0.0873713	0.0547751		12	14.2781	3.68332		2.12399	0.905207		0.203342	0.0524561
			13	0.163	OK	0.26	OK	0.82		1	1		0.059112	0.0146876	0.0195437		0.0134819	0.00461443	0.00701568		0.0119508	0.00272566	11.9508	2.72566	1.94798	0.708671		9.79963		0.0119508	0.00272566	0.170197	0.0388175		0.0142415	0.0142415	0.0873713	0.0547751		13	11.9508	2.72566		1.77778	0.669853		0.170197	0.0388175
			14	0.163	OK	0.26	OK	0.82		1	1		0.0494767	0.0122935	0.016358		0.0099766	0.00341468	0.0051916		0.0100028	0.00201699	10.0028	2.01699	1.63046	0.524416		8.20229		0.0100028	0.00201699	0.142455	0.028725		0.0142415	0.0142415	0.0873713	0.0547751		14	10.0028	2.01699		1.488	0.495691		0.142455	0.028725
			15	0.163	OK	0.26	OK	0.82		1	1		0.041412	0.0102897	0.0136917		0.00738268	0.00252686	0.00384179		0.00837234	0.00149257	8.37234	1.49257	1.36469	0.388068		6.86532		0.00837234	0.00149257	0.119235	0.0212565		0.0142415	0.0142415	0.0873713	0.0547751		15	8.37234	1.49257		1.24546	0.366812		0.119235	0.0212565
			16	0.163	OK	0.26	OK	0.82		1	1		0.0346619	0.00861248	0.0114599		0.00546318	0.00186988	0.00284292		0.00700765	0.0011045	7.00765	1.1045	1.14225	0.28717		5.74627		0.00700765	0.0011045	0.0997996	0.0157298		0.0142415	0.0142415	0.0873713	0.0547751		16	7.00765	1.1045		1.04245	0.271441		0.0997996	0.0157298
			17	0.163	OK	0.26	OK	0.82		1	1		0.029012	0.00720864	0.00959197		0.00404276	0.00138371	0.00210376		0.0058654	0.000817331	5.8654	0.817331	0.956061	0.212506		4.80963		0.0058654	0.000817331	0.0835323	0.01164		0.0142415	0.0142415	0.0873713	0.0547751		17	5.8654	0.817331		0.872528	0.200866		0.0835323	0.01164
			18	0.163	OK	0.26	OK	0.82		1	1		0.024283	0.00603363	0.00802848		0.00299164	0.00102395	0.00155678		0.00490934	0.000604825	4.90934	0.604825	0.800223	0.157254		4.02566		0.00490934	0.000604825	0.0699165	0.00861363		0.0142415	0.0142415	0.0873713	0.0547751		18	4.90934	0.604825		0.730306	0.148641		0.0699165	0.00861363
			19	0.163	OK	0.26	OK	0.82		1	1		0.0203249	0.00505015	0.00671984		0.00221381	0.00075772	0.00115202		0.00410912	0.00044757	4.10912	0.44757	0.669786	0.116368		3.36948		0.00410912	0.00044757	0.0585201	0.00637409		0.0142415	0.0142415	0.0873713	0.0547751		19	4.10912	0.44757		0.611266	0.109994		0.0585201	0.00637409
			20	0.163	OK	0.26	OK	0.82		1	1		0.0170119	0.00422698	0.0056245		0.00163822	0.000560712	0.000852495		0.00343933	0.000331202	3.43933	0.331202	0.560611	0.0861126		2.82025		0.00343933	0.000331202	0.0489814	0.00471683		0.0142415	0.0142415	0.0873713	0.0547751		20	3.43933	0.331202		0.51163	0.0813957		0.0489814	0.00471683
			21	0.163	OK	0.26	OK	0.82		1	1		0.014239	0.00353798	0.00470771		0.00121228	0.000414927	0.000630846		0.00287872	0.00024509	2.87872	0.24509	0.469232	0.0637233		2.36055		0.00287872	0.00024509	0.0409974	0.00349045		0.0142415	0.0142415	0.0873713	0.0547751		21	2.87872	0.24509		0.428234	0.0602328		0.0409974	0.00349045
			22	0.163	OK	0.26	OK	0.82		1	1		0.011918	0.00296129	0.00394035		0.00089709	0.000307046	0.000466826		0.00240949	0.000181366	2.40949	0.181366	0.392747	0.0471552		1.97578		0.00240949	0.000181366	0.0343148	0.00258293		0.0142415	0.0142415	0.0873713	0.0547751		22	2.40949	0.181366		0.358432	0.0445723		0.0343148	0.00258293
			23	0.163	OK	0.26	OK	0.82		1	1		0.00997539	0.0024786	0.00329808		0.000663847	0.000227214	0.000345451		0.00201674	0.000134211	2.01674	0.134211	0.328729	0.0348949		1.65373		0.00201674	0.000134211	0.0287215	0.00191137		0.0142415	0.0142415	0.0873713	0.0547751		23	2.01674	0.134211		0.300008	0.0329835		0.0287215	0.00191137
			24	1	OK	1	OK	0.82		1	1		0.00834941	0.00207459	0.00276049		0.000491247	0.000168138	0.000255634		0.00168801	9.93162e-05	1.68801	0.0993162	1.68801	0.0993162		1.38417		0.00168801	9.93162e-05	0.0240399	0.00141441		0.0142415	0.0142415	0.0142415	0.0142415		24	1.68801	0.0993162		1.66397	0.0979018		0.0240399	0.00141441
													4.02461	1	1		2.92168	1	1																						813.663	590.681		190.584	193.76		11.5878	8.4122
			sum (age 1-24):																		0.611491	0.388509	611.491	388.509	101.086	101.086				0.611491	0.388509	8.70857	5.53296	14.2415								1404.34			384.343			20
			sum (age 0-24)																		0.813663	0.590681	813.663	590.681	202.172	202.172				0.813663	0.590681	11.5878	8.4122	20
			sum (age 1-24):																			1		1000		202.172					1		14.2415
			sum (age 0-24)																			1.40434		1404.34		404.343		397.38			1.40434		20
Population growth trajectory (female segment of population)
			0	1	2	3	4	5	6	7	8	9	10	11	12	13	14	15	16	17	18	19	20	21	22	23	24	25	26	27	28	29	30	31	32	33	34	35	36	37	38	39	40	41	42	43	44	45	46
		0	202.172	198.69	198.69	198.275	197.775	197.307	196.837	196.366	195.896	195.425	194.954	194.484	194.013	193.543	193.072	192.601	192.13	191.66	191.189	190.718	190.247	189.776	189.306	188.835	188.364	187.893	187.432	186.969	186.508	186.047	185.588	185.13	184.673	184.217	183.762	183.308	182.855	182.404	181.953	181.504	181.056	180.608	180.162	179.717	179.273	178.83	178.389
		1	101.086	101.086	99.345	99.345	99.1373	98.8873	98.6533	98.4185	98.1831	97.9478	97.7125	97.4772	97.2419	97.0066	96.7713	96.5359	96.3006	96.0652	95.8298	95.5944	95.359	95.1236	94.8882	94.6528	94.4173	94.1819	93.9464	93.7159	93.4846	93.2538	93.0236	92.794	92.5649	92.3364	92.1084	91.8809	91.654	91.4277	91.2019	90.9766	90.7519	90.5278	90.3042	90.0811	89.8586	89.6366	89.4152
		2	84.6089	84.6089	84.6089	83.1517	83.1517	82.9779	82.7687	82.5728	82.3763	82.1792	81.9823	81.7854	81.5884	81.3915	81.1945	80.9975	80.8006	80.6036	80.4066	80.2096	80.0125	79.8155	79.6185	79.4214	79.2244	79.0273	78.8302	78.6331	78.4402	78.2466	78.0534	77.8608	77.6686	77.4768	77.2855	77.0947	76.9043	76.7144	76.525	76.336	76.1474	75.9594	75.7718	75.5846	75.3979	75.2117	75.0259
		3	70.8176	70.8176	70.8176	70.8176	69.598	69.598	69.4525	69.2774	69.1134	68.9489	68.784	68.6192	68.4544	68.2895	68.1247	67.9598	67.7949	67.6301	67.4652	67.3003	67.1354	66.9705	66.8056	66.6407	66.4757	66.3108	66.1458	65.9809	65.8159	65.6545	65.4924	65.3307	65.1695	65.0086	64.8481	64.688	64.5283	64.3689	64.21	64.0514	63.8932	63.7354	63.578	63.421	63.2643	63.108	62.9522
		4	59.2744	59.2744	59.2744	59.2744	59.2744	58.2535	58.2535	58.1318	57.9852	57.8479	57.7102	57.5722	57.4343	57.2963	57.1583	57.0203	56.8824	56.7444	56.6064	56.4684	56.3303	56.1923	56.0543	55.9163	55.7782	55.6402	55.5021	55.3641	55.226	55.0879	54.9528	54.8171	54.6818	54.5468	54.4122	54.2779	54.1438	54.0102	53.8768	53.7437	53.611	53.4786	53.3465	53.2148	53.0833	52.9522	52.8214
		5	49.6126	49.6126	49.6126	49.6126	49.6126	49.6126	48.7582	48.7582	48.6563	48.5336	48.4187	48.3035	48.1879	48.0725	47.957	47.8415	47.726	47.6105	47.495	47.3795	47.264	47.1485	47.033	46.9175	46.8019	46.6864	46.5708	46.4553	46.3397	46.2242	46.1086	45.9955	45.8819	45.7687	45.6557	45.543	45.4306	45.3184	45.2065	45.0949	44.9835	44.8724	44.7616	44.6511	44.5408	44.4308	44.321
		6	41.5258	41.5258	41.5258	41.5258	41.5258	41.5258	41.5258	40.8106	40.8106	40.7253	40.6226	40.5265	40.43	40.3333	40.2367	40.14	40.0434	39.9467	39.85	39.7533	39.6567	39.56	39.4633	39.3666	39.2699	39.1732	39.0765	38.9798	38.8831	38.7864	38.6896	38.5929	38.4982	38.4032	38.3084	38.2138	38.1195	38.0254	37.9315	37.8378	37.7444	37.6512	37.5582	37.4655	37.3729	37.2806	37.1885
		7	34.7571	34.7571	34.7571	34.7571	34.7571	34.7571	34.7571	34.7571	34.1585	34.1585	34.0871	34.0011	33.9207	33.8399	33.759	33.6781	33.5972	33.5163	33.4354	33.3545	33.2735	33.1926	33.1117	33.0308	32.9498	32.8689	32.788	32.707	32.6261	32.5451	32.4642	32.3832	32.3023	32.223	32.1435	32.0641	31.985	31.906	31.8272	31.7487	31.6703	31.5921	31.5141	31.4362	31.3586	31.2811	31.2039
		8	29.0917	29.0917	29.0917	29.0917	29.0917	29.0917	29.0917	29.0917	29.0917	28.5907	28.5907	28.5309	28.4589	28.3916	28.324	28.2563	28.1886	28.1208	28.0531	27.9854	27.9177	27.85	27.7822	27.7145	27.6468	27.579	27.5113	27.4435	27.3758	27.308	27.2403	27.1725	27.1048	27.037	26.9707	26.9041	26.8377	26.7714	26.7053	26.6394	26.5736	26.508	26.4426	26.3773	26.3121	26.2471	26.1823
		9	24.3497	24.3497	24.3497	24.3497	24.3497	24.3497	24.3497	24.3497	24.3497	24.3497	23.9304	23.9304	23.8804	23.8201	23.7638	23.7072	23.6505	23.5938	23.5371	23.4805	23.4238	23.3671	23.3104	23.2537	23.197	23.1403	23.0836	23.0269	22.9702	22.9135	22.8568	22.8001	22.7434	22.6867	22.63	22.5744	22.5187	22.4631	22.4077	22.3524	22.2972	22.2421	22.1872	22.1324	22.0778	22.0232	21.9689
		10	20.3807	20.3807	20.3807	20.3807	20.3807	20.3807	20.3807	20.3807	20.3807	20.3807	20.3807	20.0297	20.0297	19.9879	19.9375	19.8903	19.8429	19.7955	19.748	19.7006	19.6532	19.6057	19.5583	19.5108	19.4634	19.4159	19.3685	19.321	19.2735	19.2261	19.1786	19.1312	19.0837	19.0362	18.9888	18.9413	18.8948	18.8482	18.8016	18.7552	18.7089	18.6627	18.6167	18.5707	18.5248	18.4791	18.4335
		11	17.0587	17.0587	17.0587	17.0587	17.0587	17.0587	17.0587	17.0587	17.0587	17.0587	17.0587	17.0587	16.7649	16.7649	16.7298	16.6876	16.6482	16.6085	16.5688	16.5291	16.4894	16.4497	16.41	16.3703	16.3306	16.2908	16.2511	16.2114	16.1717	16.132	16.0922	16.0525	16.0128	15.9731	15.9333	15.8936	15.8538	15.815	15.7759	15.737	15.6981	15.6594	15.6207	15.5821	15.5437	15.5053	15.467
		12	14.2781	14.2781	14.2781	14.2781	14.2781	14.2781	14.2781	14.2781	14.2781	14.2781	14.2781	14.2781	14.2781	14.0322	14.0322	14.0029	13.9676	13.9345	13.9013	13.8681	13.8349	13.8016	13.7684	13.7352	13.7019	13.6687	13.6354	13.6022	13.5689	13.5357	13.5025	13.4692	13.436	13.4027	13.3694	13.3362	13.3029	13.2697	13.2371	13.2044	13.1718	13.1393	13.1069	13.0745	13.0423	13.0101	12.9779
		13	11.9508	11.9508	11.9508	11.9508	11.9508	11.9508	11.9508	11.9508	11.9508	11.9508	11.9508	11.9508	11.9508	11.9508	11.745	11.745	11.7204	11.6908	11.6632	11.6354	11.6076	11.5798	11.552	11.5241	11.4963	11.4685	11.4407	11.4129	11.385	11.3572	11.3294	11.3016	11.2737	11.2459	11.2181	11.1902	11.1624	11.1346	11.1067	11.0795	11.0521	11.0248	10.9976	10.9705	10.9434	10.9164	10.8894
		14	10.0028	10.0028	10.0028	10.0028	10.0028	10.0028	10.0028	10.0028	10.0028	10.0028	10.0028	10.0028	10.0028	10.0028	10.0028	9.83053	9.83053	9.80998	9.78524	9.76208	9.73885	9.71555	9.69227	9.66899	9.64571	9.62242	9.59914	9.57585	9.55256	9.52927	9.50598	9.48269	9.4594	9.43611	9.41281	9.38951	9.36622	9.34292	9.31962	9.29632	9.27351	9.25062	9.22778	9.20501	9.18229	9.15962	9.137
		15	8.37234	8.37234	8.37234	8.37234	8.37234	8.37234	8.37234	8.37234	8.37234	8.37234	8.37234	8.37234	8.37234	8.37234	8.37234	8.37234	8.22815	8.22815	8.21095	8.19025	8.17086	8.15141	8.13192	8.11243	8.09295	8.07346	8.05397	8.03448	8.01499	7.99549	7.976	7.95651	7.93701	7.91752	7.89802	7.87852	7.85902	7.83952	7.82002	7.80052	7.78102	7.76193	7.74277	7.72365	7.70459	7.68557	7.6666
		16	7.00765	7.00765	7.00765	7.00765	7.00765	7.00765	7.00765	7.00765	7.00765	7.00765	7.00765	7.00765	7.00765	7.00765	7.00765	7.00765	7.00765	6.88696	6.88696	6.87257	6.85524	6.83901	6.82273	6.80642	6.79011	6.7738	6.75748	6.74117	6.72486	6.70854	6.69223	6.67591	6.6596	6.64328	6.62696	6.61064	6.59432	6.578	6.56168	6.54536	6.52904	6.51271	6.49674	6.4807	6.4647	6.44874	6.43282
		17	5.8654	5.8654	5.8654	5.8654	5.8654	5.8654	5.8654	5.8654	5.8654	5.8654	5.8654	5.8654	5.8654	5.8654	5.8654	5.8654	5.8654	5.8654	5.76439	5.76439	5.75234	5.73783	5.72425	5.71063	5.69697	5.68332	5.66967	5.65601	5.64236	5.62871	5.61505	5.6014	5.58774	5.57408	5.56043	5.54677	5.53311	5.51945	5.50579	5.49213	5.47847	5.4648	5.45114	5.43777	5.42435	5.41095	5.3976
		18	4.90934	4.90934	4.90934	4.90934	4.90934	4.90934	4.90934	4.90934	4.90934	4.90934	4.90934	4.90934	4.90934	4.90934	4.90934	4.90934	4.90934	4.90934	4.90934	4.82479	4.82479	4.81471	4.80257	4.7912	4.7798	4.76836	4.75694	4.74551	4.73408	4.72266	4.71123	4.6998	4.68837	4.67694	4.66551	4.65408	4.64264	4.63121	4.61978	4.60834	4.59691	4.58548	4.57404	4.56261	4.55141	4.54018	4.52897
		19	4.10912	4.10912	4.10912	4.10912	4.10912	4.10912	4.10912	4.10912	4.10912	4.10912	4.10912	4.10912	4.10912	4.10912	4.10912	4.10912	4.10912	4.10912	4.10912	4.10912	4.03835	4.03835	4.02991	4.01975	4.01023	4.00069	3.99112	3.98156	3.97199	3.96243	3.95286	3.9433	3.93373	3.92416	3.9146	3.90503	3.89546	3.88589	3.87632	3.86675	3.85718	3.84761	3.83804	3.82847	3.8189	3.80953	3.80013
		20	3.43933	3.43933	3.43933	3.43933	3.43933	3.43933	3.43933	3.43933	3.43933	3.43933	3.43933	3.43933	3.43933	3.43933	3.43933	3.43933	3.43933	3.43933	3.43933	3.43933	3.43933	3.3801	3.3801	3.37304	3.36453	3.35657	3.34858	3.34057	3.33256	3.32456	3.31655	3.30855	3.30054	3.29253	3.28453	3.27652	3.26851	3.2605	3.25249	3.24448	3.23647	3.22846	3.22045	3.21244	3.20443	3.19642	3.18858
		21	2.87872	2.87872	2.87872	2.87872	2.87872	2.87872	2.87872	2.87872	2.87872	2.87872	2.87872	2.87872	2.87872	2.87872	2.87872	2.87872	2.87872	2.87872	2.87872	2.87872	2.87872	2.87872	2.82914	2.82914	2.82323	2.81611	2.80945	2.80276	2.79606	2.78936	2.78265	2.77595	2.76925	2.76255	2.75585	2.74915	2.74245	2.73574	2.72904	2.72234	2.71563	2.70893	2.70222	2.69552	2.68881	2.68211	2.6754
		22	2.40949	2.40949	2.40949	2.40949	2.40949	2.40949	2.40949	2.40949	2.40949	2.40949	2.40949	2.40949	2.40949	2.40949	2.40949	2.40949	2.40949	2.40949	2.40949	2.40949	2.40949	2.40949	2.40949	2.36799	2.36799	2.36304	2.35708	2.35151	2.34591	2.3403	2.33469	2.32908	2.32347	2.31786	2.31226	2.30665	2.30104	2.29543	2.28982	2.28421	2.2786	2.27298	2.26737	2.26176	2.25615	2.25054	2.24493
		23	2.01674	2.01674	2.01674	2.01674	2.01674	2.01674	2.01674	2.01674	2.01674	2.01674	2.01674	2.01674	2.01674	2.01674	2.01674	2.01674	2.01674	2.01674	2.01674	2.01674	2.01674	2.01674	2.01674	2.01674	1.98201	1.98201	1.97787	1.97288	1.96821	1.96353	1.95883	1.95414	1.94944	1.94475	1.94005	1.93536	1.93066	1.92597	1.92127	1.91658	1.91188	1.90718	1.90249	1.89779	1.89309	1.8884	1.8837
		24	1.68801	1.68801	1.68801	1.68801	1.68801	1.68801	1.68801	1.68801	1.68801	1.68801	1.68801	1.68801	1.68801	1.68801	1.68801	1.68801	1.68801	1.68801	1.68801	1.68801	1.68801	1.68801	1.68801	1.68801	1.68801	1.65894	1.65894	1.65548	1.6513	1.64739	1.64347	1.63954	1.63561	1.63168	1.62775	1.62382	1.61989	1.61596	1.61203	1.6081	1.60417	1.60024	1.59631	1.59238	1.58845	1.58452	1.58059
			813.663	810.181	808.44	806.567	804.64	802.727	800.815	798.901	796.987	795.074	793.16	791.246	789.332	787.418	785.504	783.59	781.676	779.762	777.847	775.933	774.018	772.103	770.188	768.274	766.359	764.443	762.563	760.681	758.803	756.93	755.062	753.198	751.338	749.483	747.633	745.786	743.945	742.107	740.274	738.446	736.622	734.803	732.988	731.177	729.371	727.569	725.772
	Fecundity
		1		0	0	0	0	0	0	0	0	0	0	0	0	0	0	0	0	0	0	0	0	0	0	0	0	0	0	0	0	0	0	0	0	0	0	0	0	0	0	0	0	0	0	0	0	0	0
		2		48.2271	48.2271	47.3965	47.3965	47.2974	47.1781	47.0665	46.9545	46.8422	46.7299	46.6177	46.5054	46.3931	46.2809	46.1686	46.0563	45.944	45.8317	45.7194	45.6071	45.4948	45.3825	45.2702	45.1579	45.0456	44.9332	44.8209	44.7109	44.6006	44.4904	44.3806	44.2711	44.1618	44.0528	43.944	43.8355	43.7272	43.6192	43.5115	43.404	43.2968	43.1899	43.0832	42.9768	42.8706	42.7647
		3		58.0705	58.0705	58.0705	57.0704	57.0704	56.9511	56.8074	56.673	56.5381	56.4029	56.2677	56.1326	55.9974	55.8622	55.727	55.5919	55.4567	55.3215	55.1862	55.051	54.9158	54.7806	54.6453	54.5101	54.3748	54.2396	54.1043	53.9691	53.8367	53.7038	53.5712	53.439	53.307	53.1754	53.0442	52.9132	52.7825	52.6522	52.5222	52.3924	52.263	52.134	52.0052	51.8767	51.7486	51.6208
		4		48.605	48.605	48.605	48.605	47.7679	47.7679	47.6681	47.5478	47.4353	47.3224	47.2092	47.0961	46.983	46.8698	46.7567	46.6435	46.5304	46.4172	46.3041	46.1909	46.0777	45.9645	45.8513	45.7381	45.625	45.5117	45.3985	45.2853	45.1721	45.0613	44.9501	44.8391	44.7284	44.618	44.5078	44.398	44.2883	44.179	44.0699	43.961	43.8525	43.7442	43.6361	43.5283	43.4208	43.3136
		5		40.6824	40.6824	40.6824	40.6824	40.6824	39.9817	39.9817	39.8982	39.7975	39.7033	39.6089	39.5141	39.4194	39.3247	39.23	39.1353	39.0406	38.9459	38.8512	38.7565	38.6618	38.567	38.4723	38.3776	38.2828	38.1881	38.0933	37.9986	37.9038	37.8091	37.7163	37.6232	37.5303	37.4377	37.3453	37.2531	37.1611	37.0693	36.9778	36.8865	36.7954	36.7045	36.6139	36.5234	36.4332	36.3432
		6		34.0511	34.0511	34.0511	34.0511	34.0511	34.0511	33.4647	33.4647	33.3948	33.3105	33.2317	33.1526	33.0733	32.9941	32.9148	32.8355	32.7563	32.677	32.5977	32.5185	32.4392	32.3599	32.2806	32.2013	32.122	32.0427	31.9634	31.8841	31.8048	31.7255	31.6462	31.5685	31.4906	31.4129	31.3353	31.258	31.1808	31.1038	31.027	30.9504	30.874	30.7977	30.7217	30.6458	30.5701	30.4946
		7		28.5008	28.5008	28.5008	28.5008	28.5008	28.5008	28.5008	28.01	28.01	27.9514	27.8809	27.8149	27.7487	27.6824	27.616	27.5497	27.4834	27.417	27.3507	27.2843	27.218	27.1516	27.0852	27.0189	26.9525	26.8861	26.8198	26.7534	26.687	26.6206	26.5542	26.4879	26.4229	26.3576	26.2926	26.2277	26.1629	26.0983	26.0339	25.9696	25.9055	25.8415	25.7777	25.714	25.6505	25.5872
		8		23.8552	23.8552	23.8552	23.8552	23.8552	23.8552	23.8552	23.8552	23.4443	23.4443	23.3953	23.3363	23.2811	23.2257	23.1701	23.1146	23.0591	23.0036	22.948	22.8925	22.837	22.7814	22.7259	22.6703	22.6148	22.5592	22.5037	22.4481	22.3926	22.337	22.2815	22.2259	22.1703	22.1159	22.0614	22.0069	21.9526	21.8984	21.8443	21.7904	21.7366	21.6829	21.6294	21.5759	21.5227	21.4695
		9		19.9668	19.9668	19.9668	19.9668	19.9668	19.9668	19.9668	19.9668	19.9668	19.6229	19.6229	19.5819	19.5325	19.4863	19.4399	19.3934	19.3469	19.3005	19.254	19.2075	19.161	19.1145	19.0681	19.0216	18.9751	18.9286	18.8821	18.8356	18.7891	18.7426	18.6961	18.6496	18.6031	18.5566	18.511	18.4654	18.4198	18.3743	18.3289	18.2837	18.2385	18.1935	18.1486	18.1038	18.0591	18.0145
		10		16.7122	16.7122	16.7122	16.7122	16.7122	16.7122	16.7122	16.7122	16.7122	16.7122	16.4244	16.4244	16.39	16.3487	16.31	16.2712	16.2323	16.1934	16.1545	16.1156	16.0767	16.0378	15.9989	15.96	15.9211	15.8821	15.8432	15.8043	15.7654	15.7265	15.6876	15.6486	15.6097	15.5708	15.5318	15.4937	15.4555	15.4173	15.3793	15.3413	15.3034	15.2657	15.228	15.1904	15.1529	15.1154
		11		13.9881	13.9881	13.9881	13.9881	13.9881	13.9881	13.9881	13.9881	13.9881	13.9881	13.9881	13.7472	13.7472	13.7185	13.6839	13.6515	13.619	13.5864	13.5539	13.5213	13.4887	13.4562	13.4236	13.3911	13.3585	13.3259	13.2934	13.2608	13.2282	13.1956	13.1631	13.1305	13.0979	13.0653	13.0327	13.0002	12.9683	12.9363	12.9043	12.8725	12.8407	12.809	12.7774	12.7458	12.7143	12.6829
		12		11.708	11.708	11.708	11.708	11.708	11.708	11.708	11.708	11.708	11.708	11.708	11.708	11.5064	11.5064	11.4824	11.4534	11.4263	11.3991	11.3718	11.3446	11.3173	11.2901	11.2628	11.2356	11.2083	11.1811	11.1538	11.1265	11.0993	11.072	11.0447	11.0175	10.9902	10.9629	10.9357	10.9084	10.8811	10.8544	10.8276	10.8009	10.7743	10.7477	10.7211	10.6947	10.6682	10.6419
		13		9.79963	9.79963	9.79963	9.79963	9.79963	9.79963	9.79963	9.79963	9.79963	9.79963	9.79963	9.79963	9.79963	9.63086	9.63086	9.61073	9.5865	9.56381	9.54104	9.51822	9.49542	9.47261	9.4498	9.42699	9.40417	9.38136	9.35854	9.33573	9.31291	9.29009	9.26727	9.24445	9.22163	9.19881	9.17598	9.15316	9.13033	9.10751	9.08516	9.06274	9.04036	9.01805	8.99579	8.97358	8.95142	8.92932
		14		8.20229	8.20229	8.20229	8.20229	8.20229	8.20229	8.20229	8.20229	8.20229	8.20229	8.20229	8.20229	8.20229	8.20229	8.06103	8.06103	8.04418	8.0239	8.00491	7.98585	7.96675	7.94766	7.92857	7.90948	7.89039	7.87129	7.8522	7.8331	7.814	7.79491	7.77581	7.75671	7.73761	7.7185	7.6994	7.6803	7.66119	7.64209	7.62298	7.60428	7.58551	7.56678	7.54811	7.52947	7.51089	7.49234
		15		6.86532	6.86532	6.86532	6.86532	6.86532	6.86532	6.86532	6.86532	6.86532	6.86532	6.86532	6.86532	6.86532	6.86532	6.86532	6.74708	6.74708	6.73298	6.716	6.70011	6.68416	6.66817	6.65219	6.63622	6.62023	6.60425	6.58827	6.57229	6.55631	6.54032	6.52434	6.50835	6.49236	6.47638	6.46039	6.4444	6.42841	6.41242	6.39643	6.38044	6.36478	6.34907	6.3334	6.31777	6.30217	6.28661
		16		5.74627	5.74627	5.74627	5.74627	5.74627	5.74627	5.74627	5.74627	5.74627	5.74627	5.74627	5.74627	5.74627	5.74627	5.74627	5.74627	5.64731	5.64731	5.63551	5.62129	5.60799	5.59464	5.58126	5.56789	5.55451	5.54114	5.52776	5.51438	5.50101	5.48763	5.47425	5.46087	5.44749	5.43411	5.42073	5.40735	5.39396	5.38058	5.3672	5.35381	5.34043	5.32732	5.31417	5.30105	5.28797	5.27492
		17		4.80963	4.80963	4.80963	4.80963	4.80963	4.80963	4.80963	4.80963	4.80963	4.80963	4.80963	4.80963	4.80963	4.80963	4.80963	4.80963	4.80963	4.7268	4.7268	4.71692	4.70502	4.69389	4.68272	4.67152	4.66032	4.64913	4.63793	4.62674	4.61554	4.60434	4.59314	4.58195	4.57075	4.55955	4.54835	4.53715	4.52595	4.51475	4.50354	4.49234	4.48114	4.46994	4.45897	4.44796	4.43698	4.42603
		18		4.02566	4.02566	4.02566	4.02566	4.02566	4.02566	4.02566	4.02566	4.02566	4.02566	4.02566	4.02566	4.02566	4.02566	4.02566	4.02566	4.02566	4.02566	3.95633	3.95633	3.94806	3.9381	3.92878	3.91943	3.91006	3.90069	3.89132	3.88195	3.87258	3.86321	3.85383	3.84446	3.83509	3.82572	3.81634	3.80697	3.79759	3.78822	3.77884	3.76947	3.76009	3.75071	3.74134	3.73216	3.72295	3.71375
		19		3.36948	3.36948	3.36948	3.36948	3.36948	3.36948	3.36948	3.36948	3.36948	3.36948	3.36948	3.36948	3.36948	3.36948	3.36948	3.36948	3.36948	3.36948	3.36948	3.31145	3.31145	3.30453	3.29619	3.28839	3.28057	3.27272	3.26488	3.25703	3.24919	3.24135	3.2335	3.22566	3.21781	3.20997	3.20212	3.19428	3.18643	3.17859	3.17074	3.16289	3.15504	3.1472	3.13935	3.1315	3.12382	3.11611
		20		2.82025	2.82025	2.82025	2.82025	2.82025	2.82025	2.82025	2.82025	2.82025	2.82025	2.82025	2.82025	2.82025	2.82025	2.82025	2.82025	2.82025	2.82025	2.82025	2.82025	2.77168	2.77168	2.76589	2.75891	2.75238	2.74583	2.73927	2.7327	2.72614	2.71957	2.71301	2.70644	2.69988	2.69331	2.68674	2.68018	2.67361	2.66704	2.66048	2.65391	2.64734	2.64077	2.6342	2.62763	2.62106	2.61463
		21		2.36055	2.36055	2.36055	2.36055	2.36055	2.36055	2.36055	2.36055	2.36055	2.36055	2.36055	2.36055	2.36055	2.36055	2.36055	2.36055	2.36055	2.36055	2.36055	2.36055	2.36055	2.3199	2.3199	2.31505	2.30921	2.30375	2.29826	2.29277	2.28727	2.28178	2.27628	2.27079	2.26529	2.2598	2.2543	2.24881	2.24331	2.23781	2.23232	2.22682	2.22132	2.21582	2.21033	2.20483	2.19933	2.19383
		22		1.97578	1.97578	1.97578	1.97578	1.97578	1.97578	1.97578	1.97578	1.97578	1.97578	1.97578	1.97578	1.97578	1.97578	1.97578	1.97578	1.97578	1.97578	1.97578	1.97578	1.97578	1.97578	1.94175	1.94175	1.9377	1.93281	1.92823	1.92365	1.91904	1.91445	1.90985	1.90525	1.90065	1.89605	1.89145	1.88685	1.88225	1.87765	1.87305	1.86845	1.86385	1.85925	1.85464	1.85004	1.84544	1.84084
		23		1.65373	1.65373	1.65373	1.65373	1.65373	1.65373	1.65373	1.65373	1.65373	1.65373	1.65373	1.65373	1.65373	1.65373	1.65373	1.65373	1.65373	1.65373	1.65373	1.65373	1.65373	1.65373	1.65373	1.62525	1.62525	1.62185	1.61776	1.61393	1.61009	1.60624	1.60239	1.59854	1.59469	1.59084	1.58699	1.58314	1.57929	1.57544	1.57159	1.56774	1.56389	1.56004	1.55619	1.55234	1.54849	1.54463
		24		1.38417	1.38417	1.38417	1.38417	1.38417	1.38417	1.38417	1.38417	1.38417	1.38417	1.38417	1.38417	1.38417	1.38417	1.38417	1.38417	1.38417	1.38417	1.38417	1.38417	1.38417	1.38417	1.38417	1.38417	1.36033	1.36033	1.35749	1.35407	1.35086	1.34765	1.34442	1.3412	1.33798	1.33476	1.33154	1.32831	1.32509	1.32187	1.31865	1.31542	1.3122	1.30898	1.30575	1.30253	1.29931	1.29608
				397.38	397.38	396.549	395.549	394.613	393.674	392.732	391.791	390.85	389.909	388.968	388.026	387.085	386.144	385.202	384.261	383.319	382.378	381.436	380.494	379.553	378.611	377.669	376.727	375.786	374.864	373.938	373.015	372.094	371.176	370.26	369.345	368.433	367.524	366.616	365.711	364.808	363.907	363.008	362.111	361.217	360.324	359.434	358.547	357.661	356.777
[truncated: 54 more columns]

## Sheet: 4B_natural
Insert input parameters in yellow-colored cells (all other cells are locked for editing)
Female proportion of calves	0.5
Population size (spring)	1000
Mean annual mortality rate: other reasons than harvest (relative to spring population size)	0.02												Lifetables calculated from sex-specific annual mortality
Mean annual mortality rate: other reasons than harvest (relative to autumn population size)	0.0144922
Lampda (annual growth [multiplication] rate)	0.997525												Females				Males				Population composition (1 Sept)				Total number of deaths per year			Number of calves produced per age class		Non-harvest mortality											Standing crop:			Harvested			Killed by other reasons than harvest
Population size in spring	1000		Age class	Annual mortality rates				Fecundity (offspring per hind)		Selection values for other death causes than harvest			survival to age x	rel. age composition (within sex)			survival to age x	rel. age composition (within sex)			proportional		Number of individuals		individuals					Sex and age composition		Number per year			cause-specific mortality rate per year		Proportion of all deaths				Population size (1 Sep)			Number harvested			Numbers killed by other reasons than harvest
Number of males in spring	425.244			Females		Males				Females	Males		lx	1.sep	spring		lx	1.sep	spring		F	M	F	M	F	M				F	M	F	M		F	M	F	M		Age class	F	M		F	M		F	M
Number of females in spring	574.756		0	0.5	OK	0.5	OK	0		1	1		1	0.248471	x		1	0.308851	x		0.190027	0.190027	190.027	190.027	95.0133	95.0133				0.190027	0.190027	2.7539	2.7539		0.0144922	0.0144922	0.0289844	0.0289844		0	190.027	190.027		92.2594	92.2594		2.7539	2.7539
Proportion of males in spring poopulation	0.425244		1	0.163	OK	0.2	OK	0		1	1		0.5	0.124236	0.165311		0.5	0.154425	0.223433		0.0950133	0.0950133	95.0133	95.0133	15.4872	19.0027				0.0950133	0.0950133	1.37695	1.37695		0.0144922	0.0144922	0.0889092	0.072461		1	95.0133	95.0133		14.1102	17.6257		1.37695	1.37695
Calves born per year	380.053		2	0.163	OK	0.2	OK	0.57		1	1		0.4185	0.103985	0.138365		0.4	0.12354	0.178746		0.0795261	0.0760106	79.5261	76.0106	12.9628	15.2021		45.3299		0.0795261	0.0760106	1.15251	1.10156		0.0144922	0.0144922	0.0889092	0.072461		2	79.5261	76.0106		11.8102	14.1006		1.15251	1.10156
Annual no of deer dying every year	380.053		3	0.163	OK	0.2	OK	0.82		1	1		0.350284	0.0870356	0.115811		0.32	0.0988322	0.142997		0.0665634	0.0608085	66.5634	60.8085	10.8498	12.1617		54.582		0.0665634	0.0608085	0.964649	0.881249		0.0144922	0.0144922	0.0889092	0.072461		3	66.5634	60.8085		9.88518	11.2805		0.964649	0.881249
Annual no of deer dying of other reasons than harvest	20		4	0.163	OK	0.2	OK	0.82		1	1		0.293188	0.0728488	0.0969342		0.256	0.0790657	0.114397		0.0557135	0.0486468	55.7135	48.6468	9.08131	9.72936		45.6851		0.0557135	0.0486468	0.807411	0.704999		0.0144922	0.0144922	0.0889092	0.072461		4	55.7135	48.6468		8.27389	9.02436		0.807411	0.704999
Number of individuals harvested	360.053		5	0.163	OK	0.2	OK	0.82		1	1		0.245398	0.0609745	0.0811339		0.2048	0.0632526	0.091518		0.0466322	0.0389174	46.6322	38.9174	7.60105	7.78349		38.2384		0.0466322	0.0389174	0.675803	0.563999		0.0144922	0.0144922	0.0889092	0.072461		5	46.6322	38.9174		6.92525	7.21949		0.675803	0.563999
population size at 1. sept	1380.05		6	0.163	OK	0.2	OK	0.82		1	1		0.205399	0.0510356	0.0679091		0.16384	0.0506021	0.0732144		0.0390312	0.031134	39.0312	31.134	6.36208	6.22679		32.0056		0.0390312	0.031134	0.565647	0.451199		0.0144922	0.0144922	0.0889092	0.072461		6	39.0312	31.134		5.79643	5.77559		0.565647	0.451199
proportion of stags 8+ years in spring population	0.0494184		7	0.163	OK	0.2	OK	0.82		1	1		0.171919	0.0427168	0.0568399		0.131072	0.0404817	0.0585715		0.0326691	0.0249072	32.6691	24.9072	5.32506	4.98143		26.7887		0.0326691	0.0249072	0.473447	0.360959		0.0144922	0.0144922	0.0889092	0.072461		7	32.6691	24.9072		4.85161	4.62047		0.473447	0.360959
hinds 1+ year: stags 8+ year ratio in september	11.5399		8	0.163	OK	0.4	OK	0.82		1	1		0.143896	0.035754	0.047575		0.104858	0.0323853	0.0468572		0.027344	0.0199257	27.344	19.9257	4.45708	7.97029		22.4221		0.027344	0.0199257	0.396275	0.288768		0.0144922	0.0144922	0.0889092	0.0362305		8	27.344	19.9257		4.0608	7.68152		0.396275	0.288768
hind:stag ratio (1+ year), september)	1.35159		9	0.163	OK	0.4	OK	0.82		1	1		0.120441	0.0299261	0.0398203		0.0629146	0.0194312	0.0281143		0.022887	0.0119554	22.887	11.9554	3.73057	4.78217		18.7673		0.022887	0.0119554	0.331682	0.173261		0.0144922	0.0144922	0.0889092	0.0362305		9	22.887	11.9554		3.39889	4.60891		0.331682	0.173261
hind:stag ratio (1+ year), spring	1.45275		10	0.163	OK	0.4	OK	0.82		1	1		0.100809	0.0250481	0.0333296		0.0377487	0.0116587	0.0168686		0.0191564	0.00717326	19.1564	7.17326	3.12249	2.8693		15.7082		0.0191564	0.00717326	0.277618	0.103956		0.0144922	0.0144922	0.0889092	0.0362305		10	19.1564	7.17326		2.84487	2.76535		0.277618	0.103956
Number of stags harvested at 5+years of age	38.9174		11	0.163	OK	0.4	OK	0.82		1	1		0.0843771	0.0209653	0.0278968		0.0226492	0.00699523	0.0101212		0.0160339	0.00430396	16.0339	4.30396	2.61352	1.72158		13.1478		0.0160339	0.00430396	0.232366	0.0623738		0.0144922	0.0144922	0.0889092	0.0362305		11	16.0339	4.30396		2.38116	1.65921		0.232366	0.0623738
Number of stags harvested at 8+year of age	49.8059		12	0.163	OK	0.4	OK	0.82		1	1		0.0706236	0.0175479	0.0233497		0.0135895	0.00419714	0.00607269		0.0134204	0.00258237	13.4204	2.58237	2.18752	1.03295		11.0047		0.0134204	0.00258237	0.194491	0.0374243		0.0144922	0.0144922	0.0889092	0.0362305		12	13.4204	2.58237		1.99303	0.995525		0.194491	0.0374243
			13	0.163	OK	0.4	OK	0.82		1	1		0.059112	0.0146876	0.0195437		0.00815373	0.00251828	0.00364362		0.0112328	0.00154942	11.2328	1.54942	1.83095	0.61977		9.21093		0.0112328	0.00154942	0.162789	0.0224546		0.0144922	0.0144922	0.0889092	0.0362305		13	11.2328	1.54942		1.66817	0.597315		0.162789	0.0224546
			14	0.163	OK	0.4	OK	0.82		1	1		0.0494767	0.0122935	0.016358		0.00489224	0.00151097	0.00218617		0.00940189	0.000929655	9.40189	0.929655	1.53251	0.371862		7.70955		0.00940189	0.000929655	0.136254	0.0134727		0.0144922	0.0144922	0.0889092	0.0362305		14	9.40189	0.929655		1.39625	0.358389		0.136254	0.0134727
			15	0.163	OK	0.4	OK	0.82		1	1		0.041412	0.0102897	0.0136917		0.00293534	0.000906582	0.0013117		0.00786938	0.000557793	7.86938	0.557793	1.28271	0.223117		6.45289		0.00786938	0.000557793	0.114045	0.00808364		0.0144922	0.0144922	0.0889092	0.0362305		15	7.86938	0.557793		1.16866	0.215034		0.114045	0.00808364
			16	0.163	OK	0.4	OK	0.82		1	1		0.0346619	0.00861248	0.0114599		0.00176121	0.000543949	0.000787021		0.00658667	0.000334676	6.58667	0.334676	1.07363	0.13387		5.40107		0.00658667	0.000334676	0.0954554	0.00485019		0.0144922	0.0144922	0.0889092	0.0362305		16	6.58667	0.334676		0.978173	0.12902		0.0954554	0.00485019
			17	0.163	OK	0.4	OK	0.82		1	1		0.029012	0.00720864	0.00959197		0.00105672	0.00032637	0.000472213		0.00551305	0.000200805	5.51305	0.200805	0.898627	0.0803222		4.5207		0.00551305	0.000200805	0.0798961	0.00291011		0.0144922	0.0144922	0.0889092	0.0362305		17	5.51305	0.200805		0.81873	0.0774121		0.0798961	0.00291011
			18	0.163	OK	0.4	OK	0.82		1	1		0.024283	0.00603363	0.00802848		0.000634034	0.000195822	0.000283328		0.00461442	0.000120483	4.61442	0.120483	0.75215	0.0481933		3.78382		0.00461442	0.000120483	0.0668731	0.00174607		0.0144922	0.0144922	0.0889092	0.0362305		18	4.61442	0.120483		0.685277	0.0464472		0.0668731	0.00174607
			19	0.163	OK	0.4	OK	0.82		1	1		0.0203249	0.00505015	0.00671984		0.00038042	0.000117493	0.000169997		0.00386227	7.229e-05	3.86227	0.07229	0.62955	0.028916		3.16706		0.00386227	7.229e-05	0.0559728	0.00104764		0.0144922	0.0144922	0.0889092	0.0362305		19	3.86227	0.07229		0.573577	0.0278683		0.0559728	0.00104764
			20	0.163	OK	0.4	OK	0.82		1	1		0.0170119	0.00422698	0.0056245		0.000228252	7.04958e-05	0.000101998		0.00323272	4.3374e-05	3.23272	0.043374	0.526933	0.0173496		2.65083		0.00323272	4.3374e-05	0.0468492	0.000628584		0.0144922	0.0144922	0.0889092	0.0362305		20	3.23272	0.043374		0.480084	0.016721		0.0468492	0.000628584
			21	0.163	OK	0.4	OK	0.82		1	1		0.014239	0.00353798	0.00470771		0.000136951	4.22975e-05	6.11988e-05		0.00270579	2.60244e-05	2.70579	0.0260244	0.441043	0.0104098		2.21874		0.00270579	2.60244e-05	0.0392128	0.00037715		0.0144922	0.0144922	0.0889092	0.0362305		21	2.70579	0.0260244		0.40183	0.0100326		0.0392128	0.00037715
			22	0.163	OK	0.4	OK	0.82		1	1		0.011918	0.00296129	0.00394035		8.21708e-05	2.53785e-05	3.67193e-05		0.00226474	1.56146e-05	2.26474	0.0156146	0.369153	0.00624585		1.85709		0.00226474	1.56146e-05	0.0328211	0.00022629		0.0144922	0.0144922	0.0889092	0.0362305		22	2.26474	0.0156146		0.336332	0.00601956		0.0328211	0.00022629
			23	0.163	OK	0.4	OK	0.82		1	1		0.00997539	0.0024786	0.00329808		4.93025e-05	1.52271e-05	2.20316e-05		0.00189559	9.36878e-06	1.89559	0.00936878	0.308981	0.00374751		1.55438		0.00189559	9.36878e-06	0.0274713	0.000135774		0.0144922	0.0144922	0.0889092	0.0362305		23	1.89559	0.00936878		0.28151	0.00361174		0.0274713	0.000135774
			24	1	OK	1	OK	0.82		1	1		0.00834941	0.00207459	0.00276049		2.95815e-05	9.13626e-06	1.32189e-05		0.00158661	5.62127e-06	1.58661	0.00562127	1.58661	0.00562127		1.30102		0.00158661	5.62127e-06	0.0229934	8.14645e-05		0.0144922	0.0144922	0.0144922	0.0144922		24	1.58661	0.00562127		1.56362	0.0055398		0.0229934	8.14645e-05
													4.02461	1	1		3.23781	1	1																						764.783	615.27		178.943	181.11		11.0834	8.91662
			sum (age 1-24):																		0.574756	0.425244	574.756	425.244	95.0133	95.0133				0.574756	0.425244	8.32948	6.16271	14.4922								1380.05			360.053			20
			sum (age 0-24)																		0.764783	0.61527	764.783	615.27	190.027	190.027				0.764783	0.61527	11.0834	8.91662	20
			sum (age 1-24):																			1		1000		190.027					1		14.4922
			sum (age 0-24)																			1.38005		1380.05		380.053		373.508			1.38005		20
Population growth trajectory (female segment of population)
			0	1	2	3	4	5	6	7	8	9	10	11	12	13	14	15	16	17	18	19	20	21	22	23	24	25	26	27	28	29	30	31	32	33	34	35	36	37	38	39	40	41	42	43	44	45	46
		0	190.027	186.754	186.754	186.364	185.894	185.454	185.012	184.57	184.127	183.685	183.243	182.8	182.358	181.916	181.473	181.031	180.588	180.146	179.703	179.261	178.818	178.376	177.933	177.491	177.048	176.605	176.172	175.737	175.303	174.871	174.439	174.008	173.579	173.15	172.723	172.296	171.871	171.446	171.023	170.6	170.179	169.759	169.339	168.921	168.504	168.087	167.672
		1	95.0133	95.0133	93.3769	93.3769	93.1818	92.9468	92.7268	92.5061	92.2849	92.0637	91.8426	91.6214	91.4002	91.179	90.9579	90.7366	90.5154	90.2942	90.073	89.8517	89.6305	89.4092	89.1879	88.9666	88.7453	88.524	88.3027	88.086	87.8686	87.6517	87.4353	87.2195	87.0042	86.7894	86.5751	86.3613	86.148	85.9353	85.7231	85.5113	85.3001	85.0894	84.8793	84.6696	84.4605	84.2518	84.0437
		2	79.5261	79.5261	79.5261	78.1565	78.1565	77.9932	77.7965	77.6123	77.4276	77.2424	77.0573	76.8722	76.6871	76.502	76.3169	76.1317	75.9466	75.7614	75.5763	75.3911	75.2059	75.0207	74.8355	74.6503	74.4651	74.2798	74.0946	73.9094	73.728	73.546	73.3645	73.1834	73.0027	72.8225	72.6427	72.4633	72.2844	72.1059	71.9278	71.7502	71.573	71.3962	71.2199	71.044	70.8685	70.6934	70.5188
		3	66.5634	66.5634	66.5634	66.5634	65.417	65.417	65.2803	65.1156	64.9615	64.8069	64.6519	64.497	64.3421	64.1871	64.0322	63.8772	63.7223	63.5673	63.4123	63.2573	63.1023	62.9473	62.7923	62.6373	62.4823	62.3273	62.1722	62.0172	61.8621	61.7104	61.558	61.406	61.2545	61.1033	60.9524	60.8019	60.6518	60.5021	60.3526	60.2036	60.0549	59.9066	59.7586	59.611	59.4638	59.3169	59.1704
		4	55.7135	55.7135	55.7135	55.7135	55.7135	54.754	54.754	54.6396	54.5018	54.3728	54.2434	54.1136	53.984	53.8543	53.7246	53.5949	53.4652	53.3355	53.2058	53.0761	52.9464	52.8167	52.6869	52.5572	52.4274	52.2977	52.1679	52.0382	51.9084	51.7786	51.6516	51.5241	51.3969	51.27	51.1435	51.0172	50.8912	50.7656	50.6402	50.5152	50.3904	50.266	50.1418	50.018	49.8944	49.7712	49.6483
		5	46.6322	46.6322	46.6322	46.6322	46.6322	46.6322	45.8291	45.8291	45.7333	45.618	45.51	45.4017	45.2931	45.1846	45.0761	44.9675	44.859	44.7504	44.6418	44.5333	44.4247	44.3161	44.2075	44.0989	43.9904	43.8818	43.7732	43.6645	43.5559	43.4473	43.3387	43.2324	43.1257	43.0192	42.913	42.8071	42.7014	42.596	42.4908	42.3859	42.2812	42.1768	42.0726	41.9687	41.865	41.7616	41.6585
		6	39.0312	39.0312	39.0312	39.0312	39.0312	39.0312	39.0312	38.359	38.359	38.2788	38.1823	38.0919	38.0012	37.9103	37.8195	37.7287	37.6378	37.5469	37.4561	37.3652	37.2743	37.1835	37.0926	37.0017	36.9108	36.8199	36.729	36.6381	36.5472	36.4563	36.3654	36.2745	36.1855	36.0962	36.007	35.9182	35.8295	35.7411	35.6528	35.5648	35.477	35.3894	35.302	35.2148	35.1278	35.041	34.9545
		7	32.6691	32.6691	32.6691	32.6691	32.6691	32.6691	32.6691	32.6691	32.1065	32.1065	32.0394	31.9586	31.8829	31.807	31.731	31.6549	31.5789	31.5028	31.4268	31.3507	31.2747	31.1986	31.1226	31.0465	30.9704	30.8944	30.8183	30.7422	30.6661	30.59	30.5139	30.4378	30.3617	30.2873	30.2125	30.1379	30.0635	29.9893	29.9153	29.8414	29.7677	29.6942	29.6209	29.5477	29.4748	29.402	29.3294
		8	27.344	27.344	27.344	27.344	27.344	27.344	27.344	27.344	27.344	26.8731	26.8731	26.8169	26.7493	26.686	26.6225	26.5588	26.4952	26.4315	26.3679	26.3042	26.2406	26.1769	26.1133	26.0496	25.9859	25.9223	25.8586	25.7949	25.7312	25.6675	25.6039	25.5402	25.4765	25.4128	25.3504	25.2879	25.2254	25.1632	25.101	25.0391	24.9773	24.9156	24.8541	24.7927	24.7315	24.6704	24.6095
		9	22.887	22.887	22.887	22.887	22.887	22.887	22.887	22.887	22.887	22.887	22.4928	22.4928	22.4458	22.3892	22.3362	22.283	22.2297	22.1765	22.1232	22.0699	22.0166	21.9634	21.9101	21.8568	21.8035	21.7502	21.6969	21.6436	21.5903	21.537	21.4837	21.4304	21.3771	21.3238	21.2705	21.2183	21.1659	21.1137	21.0616	21.0096	20.9577	20.906	20.8543	20.8029	20.7515	20.7002	20.6491
		10	19.1564	19.1564	19.1564	19.1564	19.1564	19.1564	19.1564	19.1564	19.1564	19.1564	19.1564	18.8265	18.8265	18.7871	18.7397	18.6954	18.6509	18.6063	18.5617	18.5171	18.4725	18.4279	18.3833	18.3387	18.2941	18.2495	18.2049	18.1603	18.1157	18.0711	18.0265	17.9819	17.9373	17.8926	17.848	17.8034	17.7597	17.7159	17.6721	17.6285	17.585	17.5416	17.4983	17.4551	17.412	17.369	17.3261
		11	16.0339	16.0339	16.0339	16.0339	16.0339	16.0339	16.0339	16.0339	16.0339	16.0339	16.0339	16.0339	15.7578	15.7578	15.7248	15.6852	15.648	15.6108	15.5735	15.5361	15.4988	15.4615	15.4242	15.3868	15.3495	15.3122	15.2749	15.2375	15.2002	15.1629	15.1255	15.0882	15.0508	15.0135	14.9761	14.9388	14.9015	14.8649	14.8282	14.7916	14.7551	14.7187	14.6823	14.6461	14.6099	14.5738	14.5378
		12	13.4204	13.4204	13.4204	13.4204	13.4204	13.4204	13.4204	13.4204	13.4204	13.4204	13.4204	13.4204	13.4204	13.1892	13.1892	13.1617	13.1285	13.0974	13.0662	13.035	13.0037	12.9725	12.9413	12.91	12.8788	12.8475	12.8163	12.7851	12.7538	12.7226	12.6913	12.6601	12.6288	12.5975	12.5663	12.535	12.5038	12.4725	12.4419	12.4112	12.3806	12.35	12.3195	12.2891	12.2588	12.2285	12.1983
		13	11.2328	11.2328	11.2328	11.2328	11.2328	11.2328	11.2328	11.2328	11.2328	11.2328	11.2328	11.2328	11.2328	11.2328	11.0394	11.0394	11.0163	10.9885	10.9625	10.9364	10.9103	10.8841	10.858	10.8318	10.8057	10.7795	10.7534	10.7272	10.7011	10.6749	10.6488	10.6226	10.5965	10.5703	10.5441	10.518	10.4918	10.4657	10.4395	10.4139	10.3882	10.3625	10.337	10.3114	10.286	10.2606	10.2352
		14	9.40189	9.40189	9.40189	9.40189	9.40189	9.40189	9.40189	9.40189	9.40189	9.40189	9.40189	9.40189	9.40189	9.40189	9.40189	9.23997	9.23997	9.22066	9.1974	9.17564	9.1538	9.13191	9.11002	9.08814	9.06625	9.04437	9.02248	9.00059	8.9787	8.95681	8.93492	8.91303	8.89114	8.86924	8.84735	8.82545	8.80356	8.78166	8.75976	8.73786	8.71642	8.6949	8.67344	8.65203	8.63067	8.60936	8.58811
		15	7.86938	7.86938	7.86938	7.86938	7.86938	7.86938	7.86938	7.86938	7.86938	7.86938	7.86938	7.86938	7.86938	7.86938	7.86938	7.86938	7.73386	7.73386	7.71769	7.69823	7.68001	7.66173	7.6434	7.62509	7.60677	7.58845	7.57014	7.55182	7.5335	7.51518	7.49685	7.47853	7.46021	7.44188	7.42356	7.40523	7.3869	7.36858	7.35025	7.33192	7.31359	7.29564	7.27764	7.25967	7.24175	7.22387	7.20604
		16	6.58667	6.58667	6.58667	6.58667	6.58667	6.58667	6.58667	6.58667	6.58667	6.58667	6.58667	6.58667	6.58667	6.58667	6.58667	6.58667	6.58667	6.47324	6.47324	6.45971	6.44342	6.42817	6.41287	6.39753	6.3822	6.36687	6.35154	6.3362	6.32087	6.30554	6.2902	6.27487	6.25953	6.24419	6.22886	6.21352	6.19818	6.18284	6.1675	6.15216	6.13681	6.12147	6.10645	6.09138	6.07634	6.06134	6.04638
		17	5.51305	5.51305	5.51305	5.51305	5.51305	5.51305	5.51305	5.51305	5.51305	5.51305	5.51305	5.51305	5.51305	5.51305	5.51305	5.51305	5.51305	5.51305	5.4181	5.4181	5.40678	5.39314	5.38038	5.36757	5.35473	5.3419	5.32907	5.31624	5.3034	5.29057	5.27773	5.2649	5.25206	5.23923	5.22639	5.21355	5.20071	5.18788	5.17504	5.1622	5.14935	5.13651	5.12367	5.1111	5.09849	5.0859	5.07334
		18	4.61442	4.61442	4.61442	4.61442	4.61442	4.61442	4.61442	4.61442	4.61442	4.61442	4.61442	4.61442	4.61442	4.61442	4.61442	4.61442	4.61442	4.61442	4.61442	4.53495	4.53495	4.52547	4.51406	4.50337	4.49266	4.48191	4.47117	4.46043	4.44969	4.43895	4.42821	4.41746	4.40672	4.39598	4.38523	4.37449	4.36374	4.353	4.34225	4.3315	4.32076	4.31001	4.29926	4.28851	4.27799	4.26743	4.2569
		19	3.86227	3.86227	3.86227	3.86227	3.86227	3.86227	3.86227	3.86227	3.86227	3.86227	3.86227	3.86227	3.86227	3.86227	3.86227	3.86227	3.86227	3.86227	3.86227	3.86227	3.79575	3.79575	3.78782	3.77827	3.76932	3.76035	3.75136	3.74237	3.73338	3.72439	3.7154	3.70641	3.69742	3.68843	3.67943	3.67044	3.66145	3.65245	3.64346	3.63446	3.62547	3.61647	3.60748	3.59848	3.58949	3.58068	3.57184
		20	3.23272	3.23272	3.23272	3.23272	3.23272	3.23272	3.23272	3.23272	3.23272	3.23272	3.23272	3.23272	3.23272	3.23272	3.23272	3.23272	3.23272	3.23272	3.23272	3.23272	3.23272	3.17705	3.17705	3.1704	3.16241	3.15492	3.14742	3.13989	3.13236	3.12484	3.11731	3.10979	3.10226	3.09474	3.08721	3.07969	3.07216	3.06463	3.0571	3.04958	3.04205	3.03452	3.02699	3.01946	3.01193	3.0044	2.99703
		21	2.70579	2.70579	2.70579	2.70579	2.70579	2.70579	2.70579	2.70579	2.70579	2.70579	2.70579	2.70579	2.70579	2.70579	2.70579	2.70579	2.70579	2.70579	2.70579	2.70579	2.70579	2.70579	2.65919	2.65919	2.65363	2.64694	2.64067	2.63439	2.62809	2.62179	2.61549	2.60919	2.60289	2.5966	2.5903	2.584	2.5777	2.5714	2.5651	2.5588	2.55249	2.54619	2.53989	2.53359	2.52729	2.52099	2.51468
		22	2.26474	2.26474	2.26474	2.26474	2.26474	2.26474	2.26474	2.26474	2.26474	2.26474	2.26474	2.26474	2.26474	2.26474	2.26474	2.26474	2.26474	2.26474	2.26474	2.26474	2.26474	2.26474	2.26474	2.22574	2.22574	2.22109	2.21549	2.21024	2.20498	2.19971	2.19444	2.18917	2.18389	2.17862	2.17335	2.16808	2.1628	2.15753	2.15226	2.14699	2.14171	2.13644	2.13116	2.12589	2.12061	2.11534	2.11006
		23	1.89559	1.89559	1.89559	1.89559	1.89559	1.89559	1.89559	1.89559	1.89559	1.89559	1.89559	1.89559	1.89559	1.89559	1.89559	1.89559	1.89559	1.89559	1.89559	1.89559	1.89559	1.89559	1.89559	1.89559	1.86294	1.86294	1.85905	1.85436	1.84997	1.84557	1.84116	1.83674	1.83233	1.82792	1.82351	1.81909	1.81468	1.81027	1.80585	1.80144	1.79703	1.79261	1.7882	1.78378	1.77937	1.77495	1.77054
		24	1.58661	1.58661	1.58661	1.58661	1.58661	1.58661	1.58661	1.58661	1.58661	1.58661	1.58661	1.58661	1.58661	1.58661	1.58661	1.58661	1.58661	1.58661	1.58661	1.58661	1.58661	1.58661	1.58661	1.58661	1.58661	1.55928	1.55928	1.55602	1.5521	1.54843	1.54474	1.54105	1.53735	1.53366	1.52997	1.52628	1.52258	1.51889	1.51519	1.5115	1.50781	1.50411	1.50042	1.49672	1.49303	1.48933	1.48564
			764.783	761.51	759.874	758.114	756.302	754.505	752.707	750.908	749.11	747.311	745.512	743.713	741.914	740.115	738.316	736.517	734.718	732.918	731.119	729.32	727.52	725.72	723.92	722.121	720.321	718.521	716.753	714.984	713.219	711.459	709.703	707.951	706.203	704.459	702.72	700.984	699.253	697.526	695.803	694.085	692.371	690.66	688.954	687.253	685.555	683.862	682.172
	Fecundity
		1		0	0	0	0	0	0	0	0	0	0	0	0	0	0	0	0	0	0	0	0	0	0	0	0	0	0	0	0	0	0	0	0	0	0	0	0	0	0	0	0	0	0	0	0	0	0
		2		45.3299	45.3299	44.5492	44.5492	44.4561	44.344	44.239	44.1337	44.0282	43.9227	43.8172	43.7117	43.6061	43.5006	43.3951	43.2895	43.184	43.0785	42.9729	42.8674	42.7618	42.6562	42.5507	42.4451	42.3395	42.2339	42.1283	42.025	41.9212	41.8177	41.7145	41.6116	41.5088	41.4063	41.3041	41.2021	41.1004	40.9989	40.8976	40.7966	40.6958	40.5953	40.4951	40.395	40.2952	40.1957
		3		54.582	54.582	54.582	53.6419	53.6419	53.5298	53.3948	53.2684	53.1417	53.0146	52.8875	52.7605	52.6334	52.5064	52.3793	52.2522	52.1252	51.9981	51.871	51.7439	51.6168	51.4897	51.3626	51.2355	51.1084	50.9812	50.8541	50.7269	50.6025	50.4776	50.353	50.2287	50.1047	49.981	49.8576	49.7345	49.6117	49.4892	49.367	49.245	49.1234	49.0021	48.881	48.7603	48.6399	48.5197
		4		45.6851	45.6851	45.6851	45.6851	44.8983	44.8983	44.8045	44.6915	44.5857	44.4796	44.3732	44.2669	44.1605	44.0542	43.9478	43.8415	43.7351	43.6288	43.5224	43.416	43.3097	43.2033	43.0969	42.9905	42.8841	42.7777	42.6713	42.5649	42.4585	42.3543	42.2497	42.1454	42.0414	41.9376	41.8341	41.7308	41.6278	41.525	41.4224	41.3201	41.2181	41.1163	41.0147	40.9134	40.8124	40.7116
		5		38.2384	38.2384	38.2384	38.2384	38.2384	37.5799	37.5799	37.5013	37.4068	37.3182	37.2294	37.1404	37.0514	36.9624	36.8734	36.7843	36.6953	36.6063	36.5173	36.4283	36.3392	36.2502	36.1611	36.0721	35.983	35.894	35.8049	35.7159	35.6268	35.5377	35.4505	35.363	35.2757	35.1887	35.1018	35.0151	34.9287	34.8424	34.7564	34.6706	34.585	34.4995	34.4143	34.3293	34.2445	34.16
		6		32.0056	32.0056	32.0056	32.0056	32.0056	32.0056	31.4544	31.4544	31.3886	31.3095	31.2354	31.161	31.0865	31.012	30.9375	30.863	30.7885	30.714	30.6395	30.565	30.4904	30.4159	30.3414	30.2669	30.1923	30.1178	30.0433	29.9687	29.8942	29.8196	29.7451	29.6721	29.5989	29.5258	29.4529	29.3802	29.3077	29.2353	29.1631	29.0911	29.0193	28.9476	28.8761	28.8048	28.7337	28.6627
		7		26.7887	26.7887	26.7887	26.7887	26.7887	26.7887	26.7887	26.3273	26.3273	26.2723	26.206	26.144	26.0818	26.0194	25.957	25.8947	25.8323	25.77	25.7076	25.6452	25.5829	25.5205	25.4581	25.3958	25.3334	25.271	25.2086	25.1462	25.0838	25.0214	24.959	24.8966	24.8355	24.7742	24.7131	24.6521	24.5912	24.5305	24.47	24.4095	24.3493	24.2891	24.2291	24.1693	24.1096	24.0501
		8		22.4221	22.4221	22.4221	22.4221	22.4221	22.4221	22.4221	22.4221	22.0359	22.0359	21.9899	21.9344	21.8825	21.8304	21.7782	21.726	21.6739	21.6217	21.5695	21.5173	21.4651	21.4129	21.3607	21.3085	21.2562	21.204	21.1518	21.0996	21.0474	20.9952	20.9429	20.8907	20.8385	20.7874	20.736	20.6848	20.6338	20.5829	20.532	20.4814	20.4308	20.3803	20.33	20.2798	20.2297	20.1797
		9		18.7673	18.7673	18.7673	18.7673	18.7673	18.7673	18.7673	18.7673	18.7673	18.4441	18.4441	18.4055	18.3591	18.3157	18.2721	18.2284	18.1847	18.141	18.0973	18.0536	18.01	17.9663	17.9226	17.8789	17.8352	17.7915	17.7478	17.7041	17.6604	17.6167	17.5729	17.5292	17.4855	17.4418	17.399	17.3561	17.3132	17.2705	17.2279	17.1853	17.1429	17.1006	17.0583	17.0162	16.9742	16.9323
		10		15.7082	15.7082	15.7082	15.7082	15.7082	15.7082	15.7082	15.7082	15.7082	15.7082	15.4377	15.4377	15.4054	15.3666	15.3302	15.2937	15.2571	15.2206	15.184	15.1475	15.1109	15.0743	15.0378	15.0012	14.9646	14.928	14.8915	14.8549	14.8183	14.7817	14.7451	14.7086	14.672	14.6354	14.5988	14.563	14.527	14.4912	14.4554	14.4197	14.3841	14.3486	14.3132	14.2778	14.2426	14.2074
		11		13.1478	13.1478	13.1478	13.1478	13.1478	13.1478	13.1478	13.1478	13.1478	13.1478	13.1478	12.9214	12.9214	12.8943	12.8618	12.8314	12.8009	12.7702	12.7396	12.709	12.6784	12.6478	12.6172	12.5866	12.556	12.5254	12.4948	12.4642	12.4335	12.4029	12.3723	12.3417	12.3111	12.2804	12.2498	12.2192	12.1892	12.1591	12.1291	12.0992	12.0693	12.0395	12.0098	11.9801	11.9505	11.921
		12		11.0047	11.0047	11.0047	11.0047	11.0047	11.0047	11.0047	11.0047	11.0047	11.0047	11.0047	11.0047	10.8152	10.8152	10.7926	10.7654	10.7399	10.7143	10.6887	10.6631	10.6375	10.6118	10.5862	10.5606	10.535	10.5094	10.4837	10.4581	10.4325	10.4069	10.3812	10.3556	10.33	10.3044	10.2787	10.2531	10.2275	10.2024	10.1772	10.1521	10.127	10.102	10.0771	10.0522	10.0274	10.0026
		13		9.21093	9.21093	9.21093	9.21093	9.21093	9.21093	9.21093	9.21093	9.21093	9.21093	9.21093	9.21093	9.21093	9.0523	9.0523	9.03338	9.0106	8.98927	8.96788	8.94643	8.92499	8.90355	8.88211	8.86067	8.83923	8.81779	8.79634	8.7749	8.75345	8.732	8.71055	8.6891	8.66765	8.6462	8.62475	8.6033	8.58184	8.56039	8.53938	8.51831	8.49727	8.4763	8.45538	8.4345	8.41368	8.3929
		14		7.70955	7.70955	7.70955	7.70955	7.70955	7.70955	7.70955	7.70955	7.70955	7.70955	7.70955	7.70955	7.70955	7.70955	7.57678	7.57678	7.56094	7.54187	7.52402	7.50611	7.48816	7.47022	7.45227	7.43433	7.41638	7.39844	7.38049	7.36254	7.34459	7.32664	7.30869	7.29073	7.27278	7.25483	7.23687	7.21892	7.20096	7.183	7.16504	7.14746	7.12982	7.11222	7.09466	7.07715	7.05968	7.04225
		15		6.45289	6.45289	6.45289	6.45289	6.45289	6.45289	6.45289	6.45289	6.45289	6.45289	6.45289	6.45289	6.45289	6.45289	6.45289	6.34176	6.34176	6.32851	6.31255	6.29761	6.28262	6.26759	6.25257	6.23755	6.22253	6.20751	6.19249	6.17747	6.16244	6.14742	6.1324	6.11737	6.10234	6.08732	6.07229	6.05726	6.04223	6.0272	6.01217	5.99714	5.98243	5.96766	5.95293	5.93823	5.92358	5.90895
		16		5.40107	5.40107	5.40107	5.40107	5.40107	5.40107	5.40107	5.40107	5.40107	5.40107	5.40107	5.40107	5.40107	5.40107	5.40107	5.40107	5.30805	5.30805	5.29696	5.2836	5.2711	5.25855	5.24597	5.2334	5.22083	5.20826	5.19569	5.18311	5.17054	5.15797	5.14539	5.13282	5.12024	5.10766	5.09508	5.08251	5.06993	5.05735	5.04477	5.03219	5.01961	5.00729	4.99493	4.9826	4.9703	4.95803
		17		4.5207	4.5207	4.5207	4.5207	4.5207	4.5207	4.5207	4.5207	4.5207	4.5207	4.5207	4.5207	4.5207	4.5207	4.5207	4.5207	4.5207	4.44284	4.44284	4.43356	4.42237	4.41191	4.40141	4.39088	4.38036	4.36984	4.35931	4.34879	4.33827	4.32774	4.31722	4.30669	4.29617	4.28564	4.27511	4.26459	4.25406	4.24353	4.233	4.22247	4.21194	4.20141	4.1911	4.18076	4.17044	4.16014
		18		3.78382	3.78382	3.78382	3.78382	3.78382	3.78382	3.78382	3.78382	3.78382	3.78382	3.78382	3.78382	3.78382	3.78382	3.78382	3.78382	3.78382	3.78382	3.71866	3.71866	3.71089	3.70153	3.69277	3.68398	3.67517	3.66636	3.65755	3.64875	3.63994	3.63113	3.62232	3.61351	3.6047	3.59589	3.58708	3.57827	3.56946	3.56065	3.55183	3.54302	3.53421	3.52539	3.51658	3.50795	3.49929	3.49065
		19		3.16706	3.16706	3.16706	3.16706	3.16706	3.16706	3.16706	3.16706	3.16706	3.16706	3.16706	3.16706	3.16706	3.16706	3.16706	3.16706	3.16706	3.16706	3.16706	3.11252	3.11252	3.10601	3.09818	3.09085	3.08349	3.07611	3.06874	3.06137	3.054	3.04663	3.03926	3.03188	3.02451	3.01713	3.00976	3.00239	2.99501	2.98764	2.98026	2.97289	2.96551	2.95813	2.95076	2.94338	2.93616	2.92891
		20		2.65083	2.65083	2.65083	2.65083	2.65083	2.65083	2.65083	2.65083	2.65083	2.65083	2.65083	2.65083	2.65083	2.65083	2.65083	2.65083	2.65083	2.65083	2.65083	2.65083	2.60518	2.60518	2.59973	2.59318	2.58704	2.58088	2.57471	2.56854	2.56237	2.5562	2.55003	2.54386	2.53769	2.53151	2.52534	2.51917	2.513	2.50682	2.50065	2.49448	2.4883	2.48213	2.47596	2.46978	2.46361	2.45756
		21		2.21874	2.21874	2.21874	2.21874	2.21874	2.21874	2.21874	2.21874	2.21874	2.21874	2.21874	2.21874	2.21874	2.21874	2.21874	2.21874	2.21874	2.21874	2.21874	2.21874	2.21874	2.18053	2.18053	2.17598	2.17049	2.16535	2.1602	2.15503	2.14987	2.1447	2.13954	2.13437	2.12921	2.12404	2.11888	2.11371	2.10855	2.10338	2.09821	2.09305	2.08788	2.08271	2.07754	2.07238	2.06721	2.06204
		22		1.85709	1.85709	1.85709	1.85709	1.85709	1.85709	1.85709	1.85709	1.85709	1.85709	1.85709	1.85709	1.85709	1.85709	1.85709	1.85709	1.85709	1.85709	1.85709	1.85709	1.85709	1.85709	1.82511	1.82511	1.82129	1.8167	1.8124	1.80809	1.80376	1.79944	1.79512	1.79079	1.78647	1.78215	1.77782	1.7735	1.76918	1.76485	1.76053	1.7562	1.75188	1.74755	1.74323	1.7389	1.73458	1.73025
		23		1.55438	1.55438	1.55438	1.55438	1.55438	1.55438	1.55438	1.55438	1.55438	1.55438	1.55438	1.55438	1.55438	1.55438	1.55438	1.55438	1.55438	1.55438	1.55438	1.55438	1.55438	1.55438	1.55438	1.52761	1.52761	1.52442	1.52058	1.51698	1.51337	1.50975	1.50613	1.50251	1.49889	1.49528	1.49166	1.48804	1.48442	1.4808	1.47718	1.47356	1.46994	1.46632	1.4627	1.45908	1.45546	1.45184
		24		1.30102	1.30102	1.30102	1.30102	1.30102	1.30102	1.30102	1.30102	1.30102	1.30102	1.30102	1.30102	1.30102	1.30102	1.30102	1.30102	1.30102	1.30102	1.30102	1.30102	1.30102	1.30102	1.30102	1.30102	1.27861	1.27861	1.27594	1.27272	1.26971	1.26669	1.26366	1.26063	1.2576	1.25457	1.25155	1.24852	1.24549	1.24246	1.23943	1.2364	1.23337	1.23034	1.22731	1.22428	1.22125	1.21822
				373.508	373.508	372.727	371.787	370.907	370.024	369.139	368.255	367.37	366.486	365.601	364.716	363.831	362.947	362.062	361.177	360.292	359.407	358.522	357.637	356.752	355.867	354.981	354.096	353.211	352.344	351.475	350.607	349.741	348.878	348.017	347.158	346.3	345.445	344.592	343.741	342.892	342.045	341.201	340.358	339.517	338.678	337.842	337.007	336.175	335.345
[truncated: 54 more columns]

## Sheet: Figures_all models
1: Free harvest		2: Trophy hunting			3: Maximum harvested				4A: Natural		4B: Natural
